# Supplementary material for: Time-course analysis of cisplatin induced AKI in preclinical models: implications for testing different sources of MSCs
Source: J Transl Med. 2024 Aug 27;22:789. doi: 10.1186/s12967-024-05439-6 (PMC11348787; doi:10.1186/s12967-024-05439-6)
Supplement: Supplementary file 2 — Supplementary Material 2. [file 12967_2024_5439_MOESM2_ESM.xlsx]

## Sheet: D2_male_vs_female
gene_name	log2FoldChange	pvalue	padj
Ddx3y	12.4431	3.86773e-31	5.18441e-28
Slco1a1	12.2141	3.5026e-49	8.21622e-46
Eif2s3y	12.0571	1.03005e-29	1.28866e-26
Uty	11.4416	7.93121e-27	8.26872e-24
Kdm5d	11.4217	5.10337e-28	5.98562e-25
Mpped1	8.84233	1.49787e-16	6.537e-14
Mcpt1	8.54021	4.60673e-05	0.00260408
Pzp	8.45737	1.13293e-19	7.33126e-17
Slc7a13	8.35619	5.15979e-127	4.84143e-123
Mcpt2	7.89649	0.000185942	0.00760214
Cps1	6.83404	0.00107648	0.0285327
Cyp2j13	6.60566	3.7103e-221	6.96276e-217
Neurog2	6.49495	1.86146e-07	2.40912e-05
Cyp7b1	6.14526	5.70106e-94	3.5662e-90
Apoh	5.98169	9.29153e-16	3.79054e-13
Plg	5.95833	1.61551e-06	0.000162121
Acsm3	5.6936	4.7622e-40	8.93675e-37
Ces1c	5.19708	0.00047174	0.0161841
Akr1c6	5.03083	0.00119985	0.0309717
Ugt2b37	4.8242	2.12925e-26	2.10302e-23
Ces3a	4.79633	0.000258529	0.0100446
Slc22a30	4.62891	2.89629e-31	4.1809e-28
Hrg	4.57744	5.61991e-10	1.23294e-07
Gm6614	4.44689	3.83431e-12	9.99369e-10
Timd2	4.19487	1.08133e-54	2.89889e-51
Cyp4a12a	4.13387	1.03081e-08	1.79113e-06
7530428D23Rik	4.0825	0.00189119	0.0441418
Cldn18	3.75701	5.32832e-07	5.9875e-05
Azgp1	3.58602	1.65062e-17	8.60432e-15
Slc22a28	3.53995	3.30384e-15	1.31915e-12
D430041D05Rik	3.53326	0.000954876	0.0262708
Lrriq1	3.43689	1.9344e-05	0.00131051
Arg1	3.42311	2.35615e-05	0.00155531
Col6a6	3.3443	1.73495e-10	4.12128e-08
Ccdc150	3.32743	0.000133743	0.00579634
Pde6a	3.30724	0.000168819	0.00705579
Itih2	3.27722	2.25109e-13	7.28344e-11
Diaph3	3.2745	5.97087e-05	0.00316524
Gm6300	3.23163	0.0020327	0.0465191
Cdkn3	3.14971	0.00112382	0.0294959
Gm5717	3.13352	4.85826e-05	0.00270609
Kcng1	3.12977	7.91655e-14	2.80306e-11
Gdf7	3.10285	4.81863e-07	5.5138e-05
Ces1g	3.0246	2.69414e-06	0.000245453
Ccl8	3.01893	1.68178e-05	0.00117028
Gdf6	2.99201	0.00115448	0.0301741
Chst11	2.98549	2.3365e-79	1.09617e-75
Ugt2b38	2.95049	1.2465e-12	3.59873e-10
Ctnna2	2.91514	3.32465e-05	0.00203226
Serpina1b	2.90657	1.08708e-13	3.7091e-11
Gm17244	2.89902	0.00203196	0.0465191
Ugt8a	2.88121	2.85889e-25	2.55476e-22
Ttk	2.81909	0.00079872	0.0232384
Ctxn3	2.80016	1.37464e-05	0.000988372
Esco2	2.79613	0.000129332	0.00568394
Cenpi	2.76569	9.31894e-05	0.00444986
Serpina1d	2.74208	1.14543e-22	8.26739e-20
Ckap2l	2.73058	1.83314e-05	0.00125093
Chst7	2.72578	7.88623e-49	1.64437e-45
Cenpe	2.69564	1.24621e-06	0.000129207
Kif20b	2.65664	0.000178147	0.00736367
Olfm4	2.64305	6.25297e-10	1.34877e-07
Kif14	2.61534	0.00205723	0.0468518
Ces2h	2.61446	2.11312e-07	2.64366e-05
Ces1f	2.61383	4.05572e-24	3.17123e-21
AW822252	2.58702	1.75088e-07	2.29769e-05
Ffar3	2.57307	0.000811423	0.0234987
Inmt	2.5474	0.0017228	0.0410952
Sorcs1	2.5309	0.00160288	0.0388125
Cyp2e1	2.47205	1.58239e-12	4.49925e-10
Melk	2.47046	0.00113788	0.0298233
Kif4	2.45319	0.000202643	0.00823116
Adgrl3	2.43347	3.51276e-06	0.000315409
Gm45727	2.42367	5.52768e-07	6.13802e-05
Hs6st2	2.4139	7.55652e-08	1.08249e-05
Slc13a5	2.40567	2.8687e-06	0.000260068
Hmmr	2.3497	0.00121359	0.0312404
Ccnb2	2.34209	0.000153983	0.00649359
Fmo5	2.31782	1.59832e-75	5.99882e-72
Gm8947	2.31047	5.9288e-05	0.00316079
Serpina1a	2.30014	0.000565159	0.0185415
Cyp4b1	2.2979	2.56496e-12	7.07854e-10
Top2a	2.26185	4.56437e-06	0.000398395
Tm4sf4	2.23122	5.22549e-05	0.00283415
Cadm1	2.22958	1.14433e-16	5.19344e-14
Kif11	2.1891	7.85112e-06	0.00063781
Pbk	2.18376	0.00138682	0.0347464
Fcamr	2.17019	5.23393e-07	5.91686e-05
Tc2n	2.15543	2.94576e-05	0.00186129
Cep128	2.15347	0.000181283	0.00747083
Kif15	2.14591	0.000859561	0.0244402
Polq	2.14161	0.000358802	0.0131253
Srd5a2	2.10281	8.60552e-05	0.00419458
Serpinf2	2.09572	2.45436e-09	4.7483e-07
Akr1c14	2.09462	0.0012922	0.0330374
Csgalnact1	2.08133	1.21026e-09	2.44212e-07
Cntn1	2.06706	5.65024e-10	1.23294e-07
Gpc6	2.05926	5.60839e-09	1.00235e-06
Osbp2	2.05491	2.3686e-11	5.84857e-09
Alms1-ps2	2.04551	6.74138e-05	0.00346599
Atrnl1	2.01622	2.96922e-12	8.07542e-10
Aspg	2.01578	3.46626e-09	6.50479e-07
Oip5	2.00755	0.00074733	0.0223989
Adh1	1.99462	1.36722e-20	9.1633e-18
Cd22	1.97469	0.000813335	0.0234996
Fbxl2	1.97319	4.12008e-15	1.61078e-12
Nusap1	1.97302	1.96041e-06	0.000189634
Ftcd	1.96076	1.6266e-13	5.35524e-11
Tmprss9	1.95199	0.00108532	0.0287266
Knstrn	1.91672	3.26872e-05	0.0020046
Rnf180	1.91516	0.00148708	0.0368647
Slc22a22	1.89946	1.03284e-05	0.000781545
Kcnma1	1.8873	1.06473e-05	0.00080244
Esr1	1.88614	1.56293e-06	0.000157688
Slco4c1	1.88422	9.18312e-08	1.29572e-05
Mogat1	1.87691	3.5046e-10	8.11943e-08
Acsm2	1.86598	1.86731e-08	3.02086e-06
Slc22a26	1.85783	7.92657e-05	0.00394562
Kap	1.83668	1.55875e-05	0.00110801
Fancd2	1.8343	0.00194803	0.0452651
Gm7652	1.82984	0.00200871	0.0461388
C1qtnf3	1.80247	7.10258e-08	1.03323e-05
Idi1	1.80138	8.43065e-05	0.0041308
Kirrel3	1.78649	0.000989725	0.0269567
Lrrn4	1.76114	0.000588255	0.019132
Erc2	1.75764	1.44602e-11	3.61813e-09
Dtl	1.75597	0.000222543	0.00889891
Mas1	1.75525	5.70887e-05	0.00306093
Frzb	1.75077	9.16145e-15	3.50865e-12
Slc5a8	1.74095	7.50351e-08	1.08249e-05
Esm1	1.73182	0.000305492	0.0113973
Tbx10	1.72722	1.18351e-05	0.000870972
Edil3	1.72443	0.000973021	0.0266176
Alx1	1.72251	7.93774e-06	0.000642067
Aplnr	1.7187	0.000943978	0.0261446
Dpyd	1.71437	0.000414243	0.0147105
Birc5	1.71289	0.00125053	0.0320593
Anln	1.67403	0.000190083	0.00775457
Col3a1	1.6724	6.56202e-05	0.00339236
Asxl3	1.64756	5.02961e-05	0.00278424
Scube1	1.64443	0.000386846	0.013948
Oxct2a	1.63229	0.00158168	0.0383994
Gm38118	1.62781	0.00061059	0.0196204
Grap2	1.62522	0.000839421	0.0240497
Nat8f5	1.61791	6.61356e-05	0.00340962
Atp11a	1.61383	1.84674e-12	5.17254e-10
Cpe	1.60661	5.41626e-12	1.39235e-09
Slco3a1	1.60401	3.57205e-23	2.68133e-20
Vat1l	1.58755	0.000813958	0.0234996
Cilp	1.58594	0.000790689	0.0231123
Nav3	1.57336	5.57142e-06	0.000475242
Cep112	1.56537	0.00101691	0.0274579
Camkmt	1.53476	0.00069831	0.0214125
Tgtp2	1.53445	2.75497e-05	0.00177054
Sdk1	1.52968	0.00118858	0.0308079
Bcat1	1.50393	2.52323e-07	3.07474e-05
Gmds	1.50106	0.00099457	0.0270494
Spidr	-1.5056	3.01826e-05	0.00188802
Gcm1	-1.5197	1.15278e-06	0.000121534
Klk1b9	-1.51987	0.000124216	0.00551074
Dio1	-1.54464	2.59454e-06	0.000238672
Mreg	-1.56668	9.57155e-06	0.000740766
Mgat5b	-1.57297	0.000629144	0.0201133
Slc23a3	-1.57683	2.05586e-06	0.000197847
Npas2	-1.58176	1.33222e-06	0.000137365
Gm17040	-1.5901	0.000650685	0.0204193
Rab39b	-1.59414	0.000387237	0.013948
Kcnip2	-1.60726	0.000268259	0.0102434
Comp	-1.62346	1.65246e-05	0.00116142
D330045A20Rik	-1.62924	2.0682e-07	2.60483e-05
Kcns1	-1.63536	0.000936751	0.0260431
Tm6sf2	-1.63716	0.000301394	0.0112677
Rasl10b	-1.65396	0.000292369	0.0109952
Dnajb13	-1.67404	0.00213958	0.0483487
Espnl	-1.70053	0.00145375	0.0362298
1700019D03Rik	-1.73356	0.000163615	0.0068689
Spata20	-1.75688	0.00067696	0.0209658
Fgb	-1.75833	0.00147537	0.0366227
Fgg	-1.77974	0.000149487	0.00633563
Mab21l3	-1.78096	6.03894e-06	0.000505923
Gm43697	-1.78475	9.65334e-05	0.00452509
Rgs14	-1.80347	1.70411e-07	2.25206e-05
Slitrk1	-1.83516	3.54979e-05	0.00214888
2024-03-01	-1.84188	0.000399041	0.0143182
Cpne5	-1.86178	0.000181536	0.00747083
Rdh12	-1.87316	1.72306e-06	0.000169293
Aadat	-1.88136	6.38586e-17	3.07274e-14
Fam83c	-1.8944	0.000485354	0.0164111
Scgb1c1	-1.89546	0.000660555	0.0205795
Hist1h1d	-1.91679	0.00063938	0.0203197
Bhlha15	-1.92051	7.65958e-05	0.00384331
Gm10639	-1.96023	1.03736e-07	1.44169e-05
Ism2	-1.97309	0.00195891	0.0453838
9030619P08Rik	-1.98702	1.15746e-14	4.34417e-12
Olfr1318	-1.98832	0.00109963	0.0290642
Spatc1	-2.03868	7.46127e-06	0.000611433
Foxq1	-2.0546	4.41108e-19	2.67027e-16
Acot7	-2.05573	2.214e-18	1.222e-15
Ceacam2	-2.06497	1.61218e-17	8.60432e-15
Ccl28	-2.06739	0.000901345	0.0253518
Gsta4	-2.11423	5.13317e-09	9.35233e-07
Hsd17b14	-2.11841	3.98463e-16	1.66168e-13
Gm5096	-2.12583	2.99541e-05	0.00188631
Bhmt	-2.14443	7.47465e-07	8.06145e-05
Camk1g	-2.17328	2.12349e-09	4.15098e-07
Ugt2b34	-2.19137	6.7589e-22	4.69768e-19
Sstr2	-2.27951	1.00825e-05	0.000766028
Padi2	-2.29425	2.02539e-09	4.00089e-07
Cdh6	-2.2952	6.35923e-14	2.29495e-11
Ugt1a1	-2.36732	2.38392e-06	0.000223683
Cyp4a14	-2.40106	9.59483e-05	0.00451269
Stra6	-2.42898	5.72604e-07	6.32087e-05
Ccdc170	-2.43425	1.09143e-05	0.000812772
Arg2	-2.43767	4.90469e-09	9.02367e-07
Eva1c	-2.46503	2.58454e-13	8.2206e-11
Akr1c20	-2.51023	3.75514e-12	9.92521e-10
Clic6	-2.52785	1.07066e-05	0.000803677
Cbr1	-2.55151	6.25692e-05	0.0032854
Nup62cl	-2.57091	0.000262501	0.0100945
Pjvk	-2.59392	3.38843e-06	0.000305708
Slc22a29	-2.71704	1.22766e-13	4.11396e-11
Maats1	-2.84952	3.75542e-09	6.97765e-07
Angptl3	-2.99315	1.28594e-14	4.73176e-12
Ly6f	-3.06101	7.54982e-19	4.4275e-16
Pabpc1l	-3.12874	1.76175e-10	4.13264e-08
Prlr	-3.22647	2.71014e-19	1.69529e-16
Rdh19	-3.51501	5.1306e-17	2.53371e-14
Igf2	-3.6254	6.69551e-07	7.29455e-05
Tmem145	-3.734	3.82911e-07	4.49992e-05
Slc7a12	-4.41762	3.10922e-27	3.43221e-24
Abcc3	-4.43168	6.08764e-34	9.52006e-31
Tmprss6	-4.43353	9.96704e-19	5.66792e-16
Serpina6	-4.73808	8.74012e-10	1.82241e-07
Slc17a2	-4.80455	4.89129e-25	4.17227e-22
Atp13a4	-4.88831	1.16234e-16	5.19344e-14
Myh1	-5.58528	2.37773e-17	1.20596e-14
Ugt1a2	-5.62539	9.65362e-17	4.529e-14
Ptpn5	-6.86409	2.06716e-24	1.68662e-21

## Sheet: D3_male_vs_female
log2FoldChange	pvalue	padj	gene_name
13.1077	1.95602e-37	1.23848e-34	Ddx3y
12.875	1.37579e-35	7.50112e-33	Eif2s3y
12.0067	1.18542e-31	5.05813e-29	Uty
11.9736	2.08407e-31	8.70344e-29	Kdm5d
11.545	3.51806e-120	1.72631e-116	Slco1a1
9.70415	1.23884e-37	8.10534e-35	Slc7a13
8.7039	1.64472e-17	2.88237e-15	Mpped1
7.98011	0.00139052	0.0101311	Myh4
7.71087	9.65041e-188	9.47091e-184	Cyp2j13
7.4971	1.67251e-11	1.32907e-09	Neurog2
5.82332	8.06398e-101	2.638e-97	Ugt2b37
5.78953	4.62529e-190	9.07852e-186	Cyp7b1
5.78919	8.74923e-06	0.000160196	Lipo2
5.67352	7.23469e-05	0.000929944	Fmr1nb
5.15978	5.18918e-73	1.01853e-69	Slc22a30
4.7572	2.5024e-33	1.19798e-30	Acsm3
4.59515	4.73257e-21	1.19091e-18	Gm6614
4.49915	4.27019e-10	2.54758e-08	Slc22a28
4.38519	2.62151e-06	5.72357e-05	Col19a1
3.99663	0.00205821	0.0137691	Pzp
3.63697	1.01022e-08	4.25508e-07	Ces1g
3.4919	5.04735e-56	5.82761e-53	Ugt2b38
3.24043	5.82212e-07	1.53186e-05	4930502E18Rik
3.20765	0.00143977	0.0104011	4930524N10Rik
3.20025	1.10019e-05	0.000194196	Cldn18
3.15237	5.70288e-39	4.14579e-36	Timd2
3.13058	1.08861e-08	4.46081e-07	Slc13a5
3.05203	0.00562384	0.0303421	Tnnt3
2.97178	3.034e-46	2.48131e-43	Ugt8a
2.94143	1.11183e-05	0.000195722	Trdn
2.93689	7.23674e-36	4.05837e-33	Serpina1d
2.93001	3.9373e-05	0.000565335	Rgs1
2.88491	2.91926e-06	6.27593e-05	Cyp4a12a
2.87977	2.39201e-11	1.84844e-09	Gm8947
2.87136	3.68638e-11	2.74361e-09	Tbx10
2.82279	4.70827e-71	8.40126e-68	Ces1f
2.81378	2.65484e-06	5.77819e-05	Ctxn3
2.77824	4.03105e-06	8.31982e-05	Slc22a26
2.77544	1.52603e-69	2.49608e-66	Chst11
2.67105	6.05037e-06	0.000116772	Gdf7
2.66366	2.49082e-07	7.31883e-06	Azgp1
2.65442	0.00171886	0.0120063	Rptn
2.58265	4.11887e-54	4.4914e-51	Olfm4
2.56791	6.59386e-38	4.4629e-35	Chst7
2.53988	5.99101e-26	2.09985e-23	Cyp4b1
2.45469	2.35294e-07	6.9975e-06	Slc22a22
2.45439	1.26333e-08	5.09171e-07	Tmprss9
2.4268	1.51162e-06	3.56182e-05	Nat8f5
2.42098	8.35365e-13	8.19827e-11	Kif20b
2.38537	6.21623e-37	3.81288e-34	Cyp2e1
2.30427	5.84939e-20	1.33502e-17	Tc2n
2.30315	1.50599e-32	6.71808e-30	Serpinf2
2.27714	1.0111e-77	2.48073e-74	Fmo5
2.25102	0.000106649	0.00128582	Sorcs1
2.23911	2.69017e-06	5.83454e-05	Akr1c14
2.23589	1.93999e-14	2.39485e-12	Csgalnact1
2.20418	5.1843e-28	1.99524e-25	Osbp2
2.20384	5.40659e-22	1.49466e-19	Aspg
2.16781	0.00715392	0.0363116	Btnl10
2.1385	7.18284e-23	2.169e-20	Mogat1
2.13832	6.49218e-17	1.08913e-14	Nat8f6
2.11421	1.4003e-07	4.48369e-06	Asxl3
2.06277	4.09894e-05	0.000584271	Kap
2.0552	2.87035e-05	0.000435725	Ces2h
2.04238	0.00589733	0.0314888	Clca2
2.02113	4.44487e-05	0.000624509	Acsm2
2.00299	2.03483e-24	6.65661e-22	Nat8
1.94275	0.00384309	0.022598	Gbp10
1.89545	1.24699e-06	2.99583e-05	Slco1a4
1.86636	7.56176e-06	0.000141203	Col6a5
1.86209	7.72948e-17	1.26428e-14	Arhgap15
1.85989	1.67509e-18	3.1614e-16	Ftcd
1.84414	3.8992e-07	1.07174e-05	Stxbp5l
1.84401	1.67935e-11	1.32912e-09	Serpina1a
1.83307	2.0087e-12	1.87747e-10	Esr1
1.82016	2.25163e-06	5.02217e-05	Lilrb4a
1.8072	0.00313282	0.019245	Fcamr
1.78657	6.00125e-09	2.71411e-07	Cntn1
1.77486	0.000510072	0.00464579	Gm38393
1.7748	0.00352325	0.021103	Tgm7
1.77351	0.00451258	0.0257031	Inmt
1.77241	8.00998e-67	1.123e-63	Galns
1.72708	0.00139329	0.0101437	Cabp2
1.71913	0.00652693	0.0340086	Gm6710
1.71797	4.71804e-28	1.88991e-25	Slc5a8
1.71668	0.00142774	0.0103294	Akr1c21
1.71603	4.74376e-15	6.55707e-13	Slco4c1
1.69868	6.47747e-11	4.59546e-09	Cndp2
1.68962	0.000486357	0.00446711	Nr4a1
1.67349	2.33498e-07	6.96519e-06	Aspn
1.66603	1.37087e-11	1.11649e-09	F8
1.63632	3.87033e-05	0.00055817	Acy3
1.59841	0.00268288	0.0169924	Atf7ip2
1.59606	4.01639e-05	0.000573753	Ing4
1.59267	1.79306e-15	2.55031e-13	Cadm1
1.58837	1.58033e-05	0.000264665	mt-Atp8
1.5735	2.89701e-10	1.79945e-08	Erc2
1.56284	0.00756103	0.0378302	Gm14412
1.5581	7.76801e-23	2.31016e-20	Degs2
1.55734	0.00932802	0.0443855	Muc4
1.55208	6.04729e-19	1.23642e-16	Fbxl2
1.53602	0.000344379	0.00337299	Htr2b
1.51781	6.91204e-14	8.07557e-12	Atp11a
1.50205	0.000430691	0.00404285	Rgs9
1.00202	1.80222e-33	8.84352e-31	Lap3
-9.72685	5.00391e-07	1.33361e-05	Chgb
-9.27596	7.38492e-05	0.000944914	Chga
-9.11867	0.00101373	0.00790213	Pnmt
-7.93092	5.31102e-14	6.31787e-12	Atp13a4
-7.88053	3.42397e-05	0.000504926	Scg2
-7.63107	0.000395362	0.00377337	Th
-7.51509	0.000567317	0.00501365	Dbh
-7.46537	0.00046598	0.00431834	Cyp21a1
-6.91754	6.48954e-06	0.000123907	Nr5a1
-6.90086	9.52802e-11	6.47114e-09	Serpina6
-6.86874	9.55999e-09	4.06155e-07	Apoc4
-6.84321	3.11294e-05	0.000464998	Mat1a
-5.97092	1.17845e-08	4.77907e-07	Rims4
-5.89799	1.68939e-07	5.24673e-06	Ahsg
-5.86456	2.01939e-05	0.000324889	Cyp3a11
-5.85224	7.57823e-05	0.000965253	Pcsk1n
-5.8209	0.00148185	0.0106383	Akr1cl
-5.79455	0.00607885	0.0322562	Cyp11b1
-5.7945	0.000232319	0.00244371	Txndc2
-5.74547	1.93704e-05	0.000314216	Serpina3k
-5.74288	0.00280061	0.01754	Cyp11a1
-5.64937	6.95497e-05	0.000901665	Apof
-5.63587	9.2069e-05	0.00114231	Kcnq2
-5.6038	0.000333122	0.00328569	Cyp2c54
-5.58977	5.79506e-05	0.000773252	Cps1
-5.51383	0.0046604	0.0263311	Hsd3b1
-5.41562	0.000381839	0.00366312	Tacr2
-5.40386	0.00176782	0.0122481	Otc
-5.40352	0.00235803	0.0153684	Zp1
-5.39124	0.000852118	0.00691417	Hamp
-5.32511	0.000756009	0.00629035	Cyp2a12
-5.30112	1.03527e-47	8.83491e-45	Slc17a2
-5.19486	7.10029e-05	0.000916269	Casp14
-5.18839	0.00242455	0.0157267	Sult2a8
-5.13002	4.61006e-06	9.26164e-05	Tat
-5.10399	6.80899e-17	1.1326e-14	Slc7a12
-5.07481	0.0019829	0.0133472	Tmem130
-5.03085	0.000808448	0.00663387	Nr0b1
-5.01664	0.00361073	0.0215021	Gata4
-5.00331	4.14508e-20	9.80235e-18	Ugt1a2
-4.98681	0.00323628	0.0197211	Snap25
-4.9825	0.00648731	0.0338561	Mmel1
-4.95487	9.2872e-32	4.05087e-29	Ptpn5
-4.93579	0.000285136	0.00289233	Star
-4.913	0.00179069	0.0123455	Iqca
-4.90863	0.00494112	0.0274501	Tmem232
-4.8499	0.000892821	0.00715569	Necab2
-4.82225	0.000235064	0.00246465	Lipc
-4.80337	0.000191808	0.00207771	Spaca7
-4.79587	0.00321699	0.0196201	Phox2b
-4.77006	0.000997803	0.00782144	Mgarp
-4.74863	0.000633268	0.00546124	Akr1b7
-4.62304	0.000853094	0.00691922	Bcan
-4.49484	0.00147719	0.010622	Ms4a10
-4.4867	0.000504658	0.00460504	Hand2
-4.47797	0.000858148	0.00694587	Scg3
-4.46021	0.00175527	0.0121934	Agxt
-4.45014	0.000120876	0.00141391	C1ql1
-4.37011	0.000414692	0.00392481	Mc2r
-4.34272	1.5591e-05	0.000261779	Alb
-4.28702	0.0069838	0.0356788	Mmp10
-4.27676	0.00133148	0.00981017	Caln1
-4.15549	1.48875e-13	1.65091e-11	Tmprss6
-4.11145	0.00163897	0.0115469	Cst8
-4.08904	0.000503648	0.00459796	Dlk1
-4.08214	5.04896e-05	0.000693499	Hpx
-4.07678	9.92263e-09	4.18842e-07	Gm3776
-4.05619	1.08736e-113	4.26853e-110	Abcc3
-4.05447	0.00128396	0.00953882	Atp2b3
-4.02535	3.77887e-06	7.86551e-05	Tmem255a
-3.9758	9.10588e-06	0.000165491	Ifi27l2b
-3.91066	0.000120837	0.00141391	Krt20
-3.89401	0.00399538	0.0232912	Crp
-3.81617	2.71137e-13	2.86122e-11	Clic6
-3.8005	4.57556e-05	0.000639059	Frmd5
-3.78856	8.63914e-13	8.39451e-11	Nup62cl
-3.71818	0.0019107	0.0129793	Dhrs9
-3.6854	0.000623045	0.00539441	Acot5
-3.68174	0.00505172	0.0279153	Hydin
-3.63987	2.95056e-10	1.82118e-08	Igf2
-3.63151	0.000125131	0.00145329	Lrrc2
-3.61155	0.004718	0.02658	F12
-3.60703	0.000460358	0.00427566	Nkx2-9
-3.58968	7.2043e-06	0.000135317	Havcr1
-3.54599	2.14283e-06	4.82333e-05	Tub
-3.51094	2.9393e-31	1.20193e-28	Fabp1
-3.45222	2.2376e-06	5.00224e-05	Prss35
-3.38945	0.00140723	0.0102187	Myh1
-3.38636	3.62895e-09	1.72051e-07	Serpina10
-3.38608	0.00227101	0.0149181	Crct1
-3.38355	5.34617e-23	1.6396e-20	Kng1
-3.32427	0.0025158	0.0161584	1300017J02Rik
-3.32126	0.00361782	0.0215249	Hal
-3.28614	3.19686e-05	0.000475723	Amh
-3.2751	0.000293703	0.00295782	Slit1
-3.27502	0.000136229	0.00155821	Atp1a3
-3.27208	0.00086123	0.00696794	Agtr2
-3.14029	8.03909e-11	5.55603e-09	Scgb1c1
-3.1341	0.000884173	0.00709797	AW551984
-3.13134	1.86149e-52	1.82686e-49	Padi2
-3.12275	5.08304e-07	1.35007e-05	Gc
-3.07998	0.000247563	0.0025778	Muc13
-3.06673	0.00968387	0.0456034	Rasgrf1
-3.01948	4.22412e-10	2.52777e-08	Rdh19
-3.0032	5.39022e-05	0.000727643	Serpina7
-2.96257	0.00816775	0.040115	Mlf1
-2.95734	0.00176356	0.0122315	Tmem59l
-2.93751	8.94078e-23	2.61925e-20	Angptl3
-2.93552	3.58702e-20	8.69211e-18	Pabpc1l
-2.93545	2.54972e-07	7.4473e-06	Gsg1l
-2.90152	0.000579589	0.00508092	Wfdc21
-2.87322	4.2532e-05	0.000601887	Cited1
-2.86221	0.00183532	0.0125474	Sprn
-2.84302	1.90851e-05	0.000310359	9530053A07Rik
-2.84203	3.73793e-06	7.81342e-05	Mrap
-2.83889	1.57153e-07	4.94325e-06	Akr1c20
-2.83698	7.68309e-05	0.000975546	Ly6f
-2.83511	7.90073e-05	0.000999843	Acsbg1
-2.83151	1.1739e-07	3.84022e-06	Serpina3m
-2.82247	9.36903e-06	0.000169857	Abcb1b
-2.81887	5.95326e-06	0.000115465	Cyp2d10
-2.81174	0.00295025	0.0182904	D430041D05Rik
-2.78742	0.00415364	0.0240025	Ccdc182
-2.77297	0.000803514	0.0066072	Inha
-2.77104	8.13184e-07	2.06751e-05	Oxtr
-2.7593	0.00702457	0.0358032	Stmn3
-2.75562	0.00335926	0.0202816	Syt1
-2.75199	0.000289277	0.00292375	Ifitm7
-2.73601	0.000761081	0.00632183	Kcnk3
-2.70257	0.000846789	0.00688426	Ccdc170
-2.68405	6.39538e-05	0.000840217	Tdo2
-2.65527	2.96147e-05	0.000446449	Smpdl3b
-2.60777	0.000116627	0.001379	Tmem145
-2.60018	0.000245731	0.00256371	Cst6
-2.54987	3.65714e-07	1.01675e-05	Prlr
-2.51873	9.56623e-83	2.68237e-79	Gsta4
-2.51282	0.000141611	0.00160975	C4bp
-2.51042	9.55277e-06	0.000172495	Peg10
-2.49686	0.00258333	0.0164898	Lect2
-2.49119	2.36875e-06	5.2476e-05	Nefl
-2.48821	0.00269609	0.0170486	Tubb3
-2.48743	0.00011725	0.00138555	E330021D16Rik
-2.48166	0.00540223	0.029446	Serpind1
-2.46804	2.59765e-33	1.21397e-30	Hsd17b14
-2.45617	7.70574e-09	3.42967e-07	Lep
-2.43891	0.00289108	0.0179975	Nags
-2.41119	7.70468e-09	3.42967e-07	Fgb
-2.3861	0.00758796	0.0379263	Ugt1a10
-2.38337	4.26985e-06	8.72097e-05	Nefm
-2.37858	0.000781346	0.00646009	Sstr2
-2.3767	0.00522642	0.0286628	Cbr3
-2.37659	0.00119873	0.00903032	Scarb1
-2.3645	2.24526e-34	1.13e-31	Eva1c
-2.3638	0.000304415	0.00305006	Nrn1
-2.3635	0.010046	0.0469705	Cbln3
-2.33938	4.38749e-07	1.18947e-05	Cbr1
-2.32136	0.00933314	0.0443884	Tmem202
-2.31373	0.00288687	0.0179884	Ugt2b35
-2.30209	1.50211e-12	1.41069e-10	Arg2
-2.28477	1.00813e-26	3.73349e-24	Slc22a29
-2.2809	0.00373411	0.0220497	Adamts13
-2.27014	0.00418086	0.0241217	Disp2
-2.26835	0.00440532	0.0251652	Grin1
-2.26155	0.000472798	0.00437121	Prph
-2.25735	2.4498e-07	7.23988e-06	Apoa1
-2.25225	0.000264125	0.00271849	Bhmt
-2.24458	0.000670848	0.00570512	Mbl2
-2.22861	3.61503e-05	0.000528607	H2-Q10
-2.21171	3.59201e-05	0.000526149	Apoc3
-2.20731	0.00370814	0.0219227	Arg1
-2.19376	0.000433692	0.00406453	Scd1
-2.1918	0.00244946	0.0158464	Gsta1
-2.17746	0.00391394	0.0229347	Bcl11a
-2.17666	0.00181151	0.0124399	Prap1
-2.15682	0.00716224	0.0363257	Gdf9
-2.15579	2.59752e-07	7.55321e-06	Baat
-2.15551	5.75491e-09	2.61475e-07	Rgs14
-2.13662	2.90813e-06	6.25886e-05	Bhlha15
-2.12638	1.08195e-50	1.01126e-47	Ceacam2
-2.12591	2.4332e-21	6.28406e-19	Comp
-2.11085	0.000922388	0.00733872	Asprv1
-2.10744	0.0059619	0.0317472	Nmnat2
-2.10215	0.00304481	0.0187818	Snap91
-2.09282	0.00105192	0.00813837	Klk1b11
-2.0774	2.88642e-57	3.54091e-54	Ugt2b34
-2.07476	0.00113852	0.00866831	Defb26
-2.06688	0.00164972	0.0116102	Cyp2c68
-2.05072	0.00481659	0.0269652	Sct
-2.04884	2.36115e-08	8.92962e-07	Rbp4
-2.04679	0.00423369	0.0243549	Prr16
-2.04275	0.000268305	0.00274715	Orm1
-2.02679	3.19319e-08	1.17812e-06	Pjvk
-2.02263	1.09467e-05	0.000193395	Svop
-2.01486	0.00452368	0.0257514	Gulo
-2.01269	0.00234895	0.0153303	Abcg4
-2.00436	0.00594223	0.0316682	Gdpd2
-1.98897	0.000695891	0.00589256	Pgbd5
-1.98674	0.0065291	0.0340109	Adam7
-1.98381	9.43962e-06	0.000170623	Igdcc4
-1.96427	0.00377016	0.0222291	Inhba
-1.96385	0.000950596	0.00751062	Ppp2r2c
-1.96194	5.20801e-48	4.64649e-45	Cdh6
-1.95784	1.50119e-14	1.91333e-12	Gpr85
-1.95323	2.72794e-19	5.82e-17	Camk1g
-1.94901	0.0106447	0.0491493	Lsamp
-1.92959	2.43444e-05	0.000379834	Fosl1
-1.92484	0.000639415	0.00550622	Prrt4
-1.91978	3.73131e-11	2.76371e-09	Rasl10b
-1.9125	0.00201865	0.0135599	Rnf223
-1.90297	0.00117389	0.00886877	Ptprn
-1.89972	8.60398e-10	4.71729e-08	Retn
-1.89437	0.00392831	0.0229958	Ccdc153
-1.87362	0.00595229	0.0317046	Ccdc180
-1.84663	0.00320088	0.019554	Nr4a3
-1.84223	0.00623459	0.0328782	Cyp4a14
-1.83791	1.51832e-07	4.80672e-06	Mreg
-1.837	7.15046e-06	0.000134434	Htr3a
-1.83443	1.66705e-07	5.19378e-06	Galr2
-1.82915	0.000133191	0.00152703	Alox5
-1.82864	1.65461e-10	1.05444e-08	Cfi
-1.82808	0.00144508	0.0104356	Foxj1
-1.80845	0.000213249	0.00227728	Spp1
-1.80491	3.01015e-07	8.57521e-06	Mab21l3
-1.7958	0.000187738	0.00204037	Tmem35a
-1.79329	0.00862721	0.0417905	Cdh4
-1.79198	1.20085e-12	1.13866e-10	Aadat
-1.77703	0.00115015	0.00871967	Creb3l3
-1.77647	2.91289e-10	1.8036e-08	Angptl8
-1.76848	0.000930004	0.00738327	Dio1
-1.76202	0.00389165	0.0228425	Klk1b27
-1.76127	8.45054e-11	5.81991e-09	Spidr
-1.75593	0.00191754	0.0130054	Hesx1
-1.75466	0.0100494	0.0469753	Lgals7
-1.74179	8.61016e-13	8.39451e-11	Lrp8
-1.73889	0.0014759	0.0106191	Col17a1
-1.73557	9.21189e-07	2.3017e-05	Cyp17a1
-1.73288	0.00110976	0.00849213	Gm9844
-1.73164	2.79718e-05	0.000426265	Stra6
-1.72301	0.000119639	0.00140615	Cacna1h
-1.71467	6.14521e-08	2.1539e-06	Gm10639
-1.71334	0.00620286	0.0327725	Tnfrsf12a
-1.71046	2.86752e-09	1.38972e-07	Cyp4f14
-1.70775	0.000123556	0.00144094	Ugt1a1
-1.70534	1.05084e-13	1.21329e-11	Elovl6
-1.69809	0.000158782	0.00176577	Gm42517
-1.69723	0.00328146	0.0199284	Greb1
-1.68739	0.00625843	0.0329773	Tspan11
-1.68685	0.000578271	0.00507715	Smpx
-1.67182	0.000666453	0.00567511	Prr7
-1.66966	1.17899e-10	7.87116e-09	Foxq1
-1.66669	0.000875341	0.00704436	F2
-1.65109	1.25239e-07	4.06313e-06	Slc34a2
-1.64539	5.21495e-05	0.000709159	Sptlc3
-1.64318	1.5634e-06	3.67942e-05	Tmem179
-1.64136	4.14036e-06	8.50073e-05	Aqp8
-1.62703	0.000495182	0.00454179	Maats1
-1.62596	2.46801e-06	5.44294e-05	Cd1d1
-1.6125	0.00534788	0.0291822	Sox15
-1.61137	4.2386e-07	1.15389e-05	Gcm1
-1.60058	5.04699e-10	2.94829e-08	Ube2c
-1.59824	0.000909264	0.00725784	Spatc1
-1.59477	7.14528e-06	0.000134434	Rsph1
-1.59272	1.74298e-07	5.37461e-06	Akr1c12
-1.59099	0.000102255	0.00123969	Amph
-1.58951	3.47928e-05	0.00051218	Rdh12
-1.58907	1.38822e-14	1.78091e-12	Steap3
-1.58838	0.000652627	0.00558403	Gm5096
-1.585	0.00995387	0.046651	Tmem200a
-1.58241	0.00249305	0.016042	Ffar2
-1.57725	1.34844e-09	7.03914e-08	Serpina3c
-1.57673	9.42178e-07	2.34089e-05	Plppr4
-1.57453	2.77757e-35	1.43469e-32	Capg
-1.56718	0.00110531	0.00846797	Gpnmb
-1.55707	0.00081326	0.00665943	Stpg1
-1.55521	4.19839e-06	8.61087e-05	Dok7
-1.55435	3.62159e-23	1.14652e-20	Aldh1b1
-1.54966	1.62228e-06	3.79524e-05	Bbox1
-1.54237	4.30239e-21	1.09672e-18	Uroc1
-1.53415	0.00224529	0.0147888	Vnn3
-1.53345	0.00549405	0.029781	Akr1b8
-1.51556	0.00116127	0.00879373	Tmem178b
-1.51154	2.62733e-05	0.0004046	Cldn23
-1.51106	0.00245473	0.0158596	Krt14
-1.50912	0.00148676	0.0106527	Fcor
-1.50828	1.28191e-18	2.51614e-16	Acot7
-1.50084	3.39497e-06	7.20395e-05	Fndc10
-1.50021	2.93007e-07	8.38358e-06	Chst13

## Sheet: female_D2_vs_D0
log2FoldChange	pvalue	padj	gene_name	gene_biotype
6.41528	0.000107558	0.00352791	Casp14	protein_coding
6.20011	2.23626e-05	0.00120894	Mesp2	protein_coding
6.17146	7.67765e-06	0.000589227	Krt20	protein_coding
6.11238	1.40975e-09	4.66316e-07	9530053A07Rik	protein_coding
5.9284	2.61378e-05	0.00133535	Ccl20	protein_coding
5.76577	0.000721855	0.0130081	Prss56	protein_coding
5.57471	1.59139e-05	0.000952688	Ism2	protein_coding
5.49286	1.17052e-16	1.42775e-13	Ddias	protein_coding
5.47615	9.47703e-13	5.43982e-10	Zfp365	protein_coding
5.45388	2.00135e-16	2.29754e-13	Eda2r	protein_coding
5.43982	9.75764e-15	9.5215e-12	Ckap2	protein_coding
5.37583	0.000457596	0.00949037	Ugt1a9	protein_coding
5.25579	0.000493271	0.00996551	Glp1r	protein_coding
5.17256	4.75449e-18	7.73239e-15	Psrc1	protein_coding
5.09712	1.67921e-05	0.000978251	Ugt1a10	protein_coding
4.73957	1.31634e-12	7.3399e-10	Gtse1	protein_coding
4.64095	4.11265e-09	1.19795e-06	Sec14l5	protein_coding
4.62563	3.77065e-22	1.22647e-18	1700007K13Rik	protein_coding
4.56416	7.71912e-07	0.000105646	Eps8l3	protein_coding
4.53547	0.00115713	0.0177396	Psg16	protein_coding
4.49238	6.25652e-16	6.78346e-13	Lif	protein_coding
4.41802	1.77855e-12	9.38112e-10	Gm9949	protein_coding
4.34417	1.17673e-22	4.593e-19	Cdkn1a	protein_coding
4.21793	2.86973e-10	1.09815e-07	Dscaml1	protein_coding
4.17104	0.000699579	0.0127717	Nt5c1a	protein_coding
4.13836	3.11637e-25	1.52048e-21	Inka2	protein_coding
4.09894	2.69818e-08	6.66553e-06	Olfr1318	protein_coding
3.90407	0.00157797	0.0220442	Adamts4	protein_coding
3.90255	3.89308e-08	9.15389e-06	Higd1c	protein_coding
3.89945	3.98176e-20	7.7708e-17	Mab21l3	protein_coding
3.80749	0.00172894	0.0233671	Zbtb16	protein_coding
3.79397	7.09925e-08	1.53943e-05	Foxj1	protein_coding
3.66346	6.83512e-09	1.80263e-06	Rdh19	protein_coding
3.56629	0.00296152	0.0335055	Cxcl1	protein_coding
3.48512	0.00016971	0.00482808	Rsph4a	protein_coding
3.44602	5.76552e-17	7.50133e-14	Ces2e	protein_coding
3.42101	5.09429e-05	0.00213807	Nanos1	protein_coding
3.40427	0.00283434	0.0324809	4930518I15Rik	protein_coding
3.31504	0.00133305	0.0194875	Muc13	protein_coding
3.29395	7.16758e-10	2.4979e-07	Prrg4	protein_coding
3.28089	0.00454724	0.0444164	Gpr63	protein_coding
3.2419	0.000438231	0.00919626	Armc12	protein_coding
3.19538	8.12474e-08	1.70497e-05	Mybl1	protein_coding
3.18271	1.52208e-14	1.35022e-11	Abcb1b	protein_coding
3.11586	4.03778e-05	0.00184427	Fosl1	protein_coding
3.09898	5.55687e-15	5.70778e-12	Aen	protein_coding
3.07026	4.13678e-14	3.10513e-11	Ephx1	protein_coding
3.0575	1.38341e-11	6.92274e-09	Gsta1	protein_coding
2.99916	2.60333e-07	4.49616e-05	Smpdl3b	protein_coding
2.96698	1.58109e-05	0.000952688	Gm3776	protein_coding
2.9581	4.56554e-13	3.07245e-10	Hif3a	protein_coding
2.94635	2.69618e-05	0.00137047	Srp54a	protein_coding
2.83944	0.00305416	0.0341968	Adam1b	protein_coding
2.81754	4.43985e-10	1.66631e-07	Cbr3	protein_coding
2.81129	1.58955e-05	0.000952688	Mfrp	protein_coding
2.78614	3.59349e-11	1.63095e-08	Atp8b5	protein_coding
2.78269	0.000767499	0.0135921	Rtl10	protein_coding
2.74736	3.09092e-06	0.000298625	Ccl28	protein_coding
2.72986	0.000234766	0.00603009	Hist1h4d	protein_coding
2.71236	1.78434e-14	1.39293e-11	Gdf15	protein_coding
2.67004	0.00520668	0.0483342	Pcdhga6	protein_coding
2.66746	3.08378e-06	0.000298625	Sumo2	protein_coding
2.65529	1.71709e-14	1.39293e-11	Plcd4	protein_coding
2.64561	1.75432e-17	2.63364e-14	Plk2	protein_coding
2.62431	2.26399e-09	7.12647e-07	Trp53inp1	protein_coding
2.60632	0.00229154	0.0280387	Scube2	protein_coding
2.58351	1.63904e-09	5.33125e-07	Cxcl10	protein_coding
2.58293	3.41952e-05	0.00163969	Cfap65	protein_coding
2.57565	2.07335e-07	3.85368e-05	Icam1	protein_coding
2.56902	8.1589e-05	0.00296516	Tnk1	protein_coding
2.55954	4.52581e-05	0.00198485	Fgf18	protein_coding
2.53663	1.9811e-05	0.00111101	Fyb2	protein_coding
2.53446	4.81381e-05	0.0020336	Cyp4a12b	protein_coding
2.52489	8.15614e-13	4.93174e-10	Tnfrsf10b	protein_coding
2.52223	5.32263e-13	3.46255e-10	Ccng1	protein_coding
2.45489	0.000188777	0.00525339	Fstl3	protein_coding
2.44092	0.00242896	0.0290641	Tmem151b	protein_coding
2.40026	4.75653e-07	7.14065e-05	Bbc3	protein_coding
2.39989	3.05731e-07	5.14366e-05	Cdc42bpg	protein_coding
2.39839	0.00542004	0.0497074	Fam196a	protein_coding
2.39508	6.48155e-13	4.08045e-10	Fat1	protein_coding
2.39031	0.0001072	0.00352791	Gse1	protein_coding
2.3758	8.29662e-05	0.00298993	Polk	protein_coding
2.37406	7.39504e-11	3.20715e-08	Ces2b	protein_coding
2.37231	0.00111645	0.0173614	Lancl3	protein_coding
2.34765	0.00194793	0.0253101	Muc4	protein_coding
2.34505	0.000127143	0.00396376	Tnfrsf18	protein_coding
2.3039	4.52104e-11	2.00529e-08	Fkbp5	protein_coding
2.29878	0.00029891	0.00713247	Hhipl1	protein_coding
2.29135	0.000188643	0.00525339	Galr3	protein_coding
2.23279	0.000484783	0.00985524	Cyp4a32	protein_coding
2.23234	0.00372893	0.0385454	Gm9833	protein_coding
2.23002	0.00212739	0.0266312	Gcnt4	protein_coding
2.22426	9.86524e-07	0.000125019	Igsf9b	protein_coding
2.20782	0.000518978	0.0103668	Alox5	protein_coding
2.20428	4.71359e-06	0.000425882	Per2	protein_coding
2.19325	1.75827e-14	1.39293e-11	Sulf2	protein_coding
2.16796	0.00545826	0.0499875	Crybg2	protein_coding
2.16724	0.00532175	0.049056	Espnl	protein_coding
2.16593	0.000907117	0.0151181	D630044L22Rik	protein_coding
2.1629	2.21951e-07	3.97394e-05	Klf10	protein_coding
2.16143	0.00197967	0.0255711	Cpne5	protein_coding
2.1582	8.44991e-08	1.73588e-05	Rin1	protein_coding
2.15819	1.22834e-07	2.42461e-05	Slc34a2	protein_coding
2.13693	0.00203054	0.0259856	Trim6	protein_coding
2.1228	0.000161825	0.00467913	Spatc1	protein_coding
2.12037	7.99325e-07	0.000107584	Cpt1c	protein_coding
2.12019	7.86925e-05	0.00289767	Angptl4	protein_coding
2.11805	0.00205003	0.0261226	Mt2	protein_coding
2.11594	0.00010753	0.00352791	Map3k6	protein_coding
2.10711	4.91502e-06	0.000432079	Mfsd4a	protein_coding
2.10434	1.36017e-06	0.000162503	Svop	protein_coding
2.10168	8.33918e-13	4.93174e-10	Zmat3	protein_coding
2.08455	0.00182068	0.0241881	Rprm	protein_coding
2.06322	2.74554e-06	0.00027409	Tnfrsf12a	protein_coding
2.03641	1.47011e-05	0.000913107	Dyrk3	protein_coding
2.03391	0.00205498	0.0261285	Pstpip2	protein_coding
2.02879	2.08353e-05	0.00115147	Rtkn	protein_coding
2.02495	0.00433778	0.0430382	Gm28230	protein_coding
2.01529	0.00169304	0.0231262	Dbp	protein_coding
2.01052	0.000154429	0.00457336	Arhgef37	protein_coding
1.99329	2.40609e-05	0.00125891	Acot2	protein_coding
1.99218	4.71285e-07	7.12992e-05	F2rl1	protein_coding
1.98894	0.000309202	0.00723547	Ndst1	protein_coding
1.97504	0.000861558	0.0146465	Ptpn5	protein_coding
1.95734	0.000220677	0.00580422	Ces2c	protein_coding
1.95624	2.4228e-05	0.00126426	Acot1	protein_coding
1.92976	0.00273153	0.0317177	Pklr	protein_coding
1.916	0.00356439	0.0375152	Peli3	protein_coding
1.91554	0.000347278	0.00786251	Arl10	protein_coding
1.91272	0.00446346	0.0438174	Gnat1	protein_coding
1.90331	0.00513926	0.0480124	Bhlha15	protein_coding
1.89446	0.00253944	0.0300462	Pom121	protein_coding
1.88654	0.00224731	0.0276885	Tgfbr3l	protein_coding
1.88617	6.41689e-06	0.000511151	Trpv6	protein_coding
1.87426	4.13585e-08	9.60895e-06	Mdm2	protein_coding
1.86477	3.44266e-09	1.0498e-06	Aaas	protein_coding
1.86363	0.00201753	0.025853	Notch1	protein_coding
1.82915	2.63294e-09	8.15625e-07	Lrrc75b	protein_coding
1.82674	4.45086e-05	0.00196956	Wnt10a	protein_coding
1.82505	2.43072e-06	0.000252329	Nek2	protein_coding
1.82292	0.0031593	0.0349331	Irs2	protein_coding
1.81783	0.000889589	0.0149537	Scel	protein_coding
1.80432	0.000384076	0.00844231	Plekhh1	protein_coding
1.79086	5.34204e-07	7.89812e-05	Wee1	protein_coding
1.78866	6.83569e-05	0.00266811	Susd6	protein_coding
1.77995	2.05525e-09	6.57546e-07	Dglucy	protein_coding
1.77733	3.40148e-05	0.00163506	Ccdc120	protein_coding
1.7738	0.00016681	0.00476642	Ccdc96	protein_coding
1.77293	5.68253e-09	1.56197e-06	Gclc	protein_coding
1.77053	2.36375e-06	0.000249357	Kifc1	protein_coding
1.77016	1.20297e-06	0.000149536	Lars2	protein_coding
1.76853	5.13453e-06	0.000445358	Zfp750	protein_coding
1.76763	0.00263924	0.0309354	Ackr4	protein_coding
1.76726	2.36864e-07	4.16454e-05	Dsg2	protein_coding
1.75728	4.08565e-05	0.00185799	Coro2a	protein_coding
1.74179	0.0043852	0.043253	Hmgxb3	protein_coding
1.74025	0.000203907	0.0055117	Tsku	protein_coding
1.72201	0.00335456	0.0361188	Syne3	protein_coding
1.71304	0.00223945	0.0276265	Slc16a9	protein_coding
1.70752	0.0021175	0.0265927	Eif4ebp3	protein_coding
1.69961	1.22995e-07	2.42461e-05	Casr	protein_coding
1.69788	0.000817492	0.0140546	Xdh	protein_coding
1.69632	1.11651e-05	0.000764553	Cercam	protein_coding
1.69402	1.33603e-05	0.00086208	Pidd1	protein_coding
1.6898	0.000207585	0.00558791	Lcn2	protein_coding
1.68732	0.0017284	0.0233671	Map3k12	protein_coding
1.68314	1.31438e-06	0.000159326	Mreg	protein_coding
1.6809	3.1544e-08	7.69515e-06	Phlda3	protein_coding
1.67208	2.10899e-07	3.88293e-05	Nrg1	protein_coding
1.66352	0.00386537	0.0393993	Hyal1	protein_coding
1.65818	0.00331573	0.0358702	Hmga1b	protein_coding
1.65642	3.17408e-05	0.00156427	Socs3	protein_coding
1.64914	1.90942e-06	0.00020818	Zfp385a	protein_coding
1.64358	0.000138672	0.00426234	Plxna1	protein_coding
1.64205	0.00342595	0.0367771	Reep6	protein_coding
1.63733	1.78243e-07	3.37727e-05	Slc19a2	protein_coding
1.6292	1.56027e-06	0.000178072	Tnfrsf21	protein_coding
1.62848	0.00270061	0.0314338	Dph1	protein_coding
1.6223	0.000235154	0.00603009	Myh9	protein_coding
1.61941	0.00111489	0.0173511	Zfp526	protein_coding
1.61842	3.34548e-05	0.00161875	Rbm3	protein_coding
1.61761	0.00063519	0.0118625	L1cam	protein_coding
1.61462	0.00439562	0.0433257	Cyb5d1	protein_coding
1.6125	0.000790315	0.0138454	Tmem150c	protein_coding
1.60872	0.000998167	0.0160331	Sox4	protein_coding
1.599	0.000138685	0.00426234	Kcnf1	protein_coding
1.59465	0.00151351	0.0213732	Arg2	protein_coding
1.59392	4.48525e-08	1.01784e-05	Nqo1	protein_coding
1.59229	0.00436103	0.0431634	Sec14l3	protein_coding
1.58749	4.6324e-05	0.00200264	Irf2bpl	protein_coding
1.57998	0.00161022	0.0223265	Pdxk	protein_coding
1.57964	2.16768e-07	3.95368e-05	Agrn	protein_coding
1.57958	2.6287e-06	0.00026613	Ogdhl	protein_coding
1.57298	2.1608e-05	0.00117794	Cyp4a10	protein_coding
1.57191	0.00230315	0.0281102	Garem1	protein_coding
1.56367	3.67846e-06	0.00034849	Ctxn1	protein_coding
1.56264	0.00452186	0.0442349	Kcnh1	protein_coding
1.56175	0.00128744	0.0190491	Dzip1	protein_coding
1.55166	7.90447e-06	0.000600222	Cyp4a31	protein_coding
1.55133	0.000813453	0.0140366	Stk35	protein_coding
1.55027	2.71828e-05	0.00137792	Ankrd65	protein_coding
1.54764	0.00134087	0.0195433	Colgalt1	protein_coding
1.5469	0.000249175	0.00626661	Notch3	protein_coding
1.54416	0.000797992	0.0139174	Ankrd29	protein_coding
1.54261	0.00187591	0.0247507	Spen	protein_coding
1.53842	0.00437011	0.0431774	Slc23a3	protein_coding
1.53729	9.40764e-05	0.0032154	Klhl26	protein_coding
1.53277	1.27648e-05	0.000842183	Hspb6	protein_coding
1.53203	0.00384575	0.0392745	Fmnl1	protein_coding
1.53192	0.00183203	0.0242893	Gon4l	protein_coding
1.53069	0.00267943	0.0312936	Mrps18b	protein_coding
1.51094	3.95546e-07	6.17558e-05	Tmem43	protein_coding
1.50554	0.000527929	0.0104706	Mtmr11	protein_coding
-1.50014	0.000564475	0.0109724	Polr2i	protein_coding
-1.50041	0.000234917	0.00603009	Spa17	protein_coding
-1.50099	1.86163e-06	0.000205144	Trim63	protein_coding
-1.50571	0.00436146	0.0431634	BC028528	protein_coding
-1.50582	5.3966e-05	0.00224563	Pdzk1ip1	protein_coding
-1.51058	0.000560836	0.0109343	Aplnr	protein_coding
-1.51201	0.00029436	0.00705742	Brk1	protein_coding
-1.51227	0.000365507	0.00816159	Frmpd1	protein_coding
-1.51331	0.000472268	0.00969168	2310039H08Rik	protein_coding
-1.51522	4.10611e-05	0.00185928	Tmsb4x	protein_coding
-1.51787	0.000157565	0.00461227	Myl6	protein_coding
-1.51857	0.0018998	0.024941	Inka1	protein_coding
-1.51992	7.90951e-05	0.00290154	Pgam2	protein_coding
-1.52287	0.000961423	0.0157174	Crybb3	protein_coding
-1.52343	3.28784e-07	5.48423e-05	Cadm1	protein_coding
-1.52641	0.0032411	0.0354483	Mcrip1	protein_coding
-1.52894	5.66585e-05	0.00231813	Cox6b1	protein_coding
-1.53106	5.0796e-05	0.0021365	Sfrp5	protein_coding
-1.53164	0.000153444	0.00455801	Mrpl58	protein_coding
-1.5318	0.00523361	0.0484761	Cd48	protein_coding
-1.53902	0.000422738	0.00897731	Rps19bp1	protein_coding
-1.54115	6.02066e-05	0.00242767	Ndufa5	protein_coding
-1.54308	6.93859e-05	0.00270287	H2-Ab1	protein_coding
-1.54381	0.00102078	0.016289	Rpl39	protein_coding
-1.54545	0.000805956	0.0139938	Mrpl28	protein_coding
-1.54747	0.00131865	0.0194175	Magt1	protein_coding
-1.55015	8.85752e-05	0.00310905	Dnase1	protein_coding
-1.55037	2.01213e-05	0.00112197	Pfdn1	protein_coding
-1.55107	7.42424e-05	0.00280797	Gabrb3	protein_coding
-1.555	0.000297925	0.00712538	Rac2	protein_coding
-1.55527	0.000875215	0.0148116	Sec61g	protein_coding
-1.5553	0.00120656	0.0182395	Fau	protein_coding
-1.55636	0.00036441	0.00814642	Fars2	protein_coding
-1.55921	1.93356e-06	0.00020964	Fabp5	protein_coding
-1.55993	0.00124944	0.0186428	Gm10073	protein_coding
-1.56057	0.000301739	0.0071712	Naa38	protein_coding
-1.56081	0.000117892	0.00374112	Aspdh	protein_coding
-1.56089	0.000243268	0.0061733	Ap2s1	protein_coding
-1.56194	0.00206995	0.0262319	Tmem205	protein_coding
-1.56209	0.000660468	0.0122061	4930524J08Rik	protein_coding
-1.56256	3.34902e-05	0.00161875	Lctl	protein_coding
-1.56432	5.63254e-08	1.2635e-05	Cpq	protein_coding
-1.56476	0.00116666	0.0178324	Hist2h3c2	protein_coding
-1.56479	8.51555e-05	0.00302713	Ly86	protein_coding
-1.56503	0.000552951	0.010813	Rpl35	protein_coding
-1.56516	0.0038492	0.0392892	Cenps	protein_coding
-1.56696	2.14342e-05	0.00117173	1700021F05Rik	protein_coding
-1.57005	0.000158597	0.0046335	Cd74	protein_coding
-1.5702	0.000203333	0.00550381	Slc35f1	protein_coding
-1.57184	0.000191491	0.00527099	Doc2g	protein_coding
-1.57203	2.46824e-05	0.00128454	Txndc17	protein_coding
-1.57245	0.00241496	0.0289929	Rps14	protein_coding
-1.57443	0.000778965	0.0137205	Nhp2	protein_coding
-1.57528	0.000571618	0.0110562	Hint2	protein_coding
-1.57697	0.000661509	0.0122138	Mrpl11	protein_coding
-1.57827	0.000317807	0.00736617	Trappc9	protein_coding
-1.57854	0.00164075	0.0226456	Galr2	protein_coding
-1.57953	0.000869871	0.0147493	Spag8	protein_coding
-1.58111	1.36362e-06	0.000162503	Wdpcp	protein_coding
-1.58197	0.00258305	0.0304597	Lgals1	protein_coding
-1.58307	0.000168637	0.00480455	Anapc11	protein_coding
-1.58329	0.000433148	0.00913351	Sh3bgr	protein_coding
-1.5853	0.00123332	0.0184865	Rpsa	protein_coding
-1.58622	0.000187982	0.00524844	Esr1	protein_coding
-1.5865	9.71694e-05	0.00329229	Sem1	protein_coding
-1.58822	0.00015708	0.00461227	Ranbp1	protein_coding
-1.58897	7.22859e-05	0.00277703	Ppa2	protein_coding
-1.59083	2.01523e-06	0.000217289	Dleu7	protein_coding
-1.59309	0.00122531	0.0184088	Sssca1	protein_coding
-1.59592	0.000985957	0.0158893	Fcgr4	protein_coding
-1.596	0.00043777	0.00919626	Insc	protein_coding
-1.59758	0.00254484	0.0300462	Trim5	protein_coding
-1.59948	8.38423e-05	0.00299241	Eci3	protein_coding
-1.60182	3.26659e-05	0.00159856	Smim4	protein_coding
-1.60243	4.63684e-05	0.00200264	Ndufa3	protein_coding
-1.60763	0.000490126	0.00992252	Fcmr	protein_coding
-1.60799	0.000627188	0.0117581	Kcnk3	protein_coding
-1.61356	0.000786318	0.0138326	Gatm	protein_coding
-1.61368	0.000730951	0.0131114	Cd79b	protein_coding
-1.6155	7.56473e-05	0.00284457	Edf1	protein_coding
-1.61638	0.00123168	0.0184865	Cpz	protein_coding
-1.62305	0.000690132	0.0126347	Rps24	protein_coding
-1.6243	0.000386334	0.00846207	Serpinf2	protein_coding
-1.62492	0.00040552	0.00875853	Ndufa11	protein_coding
-1.6252	0.000217886	0.00575047	Ifi27l2a	protein_coding
-1.62538	0.000384567	0.00844231	Sdk1	protein_coding
-1.62741	9.26998e-05	0.00318509	Dnajc15	protein_coding
-1.63161	4.1313e-05	0.00186635	Ndufs5	protein_coding
-1.6333	0.00117258	0.0178643	Rpl32	protein_coding
-1.63575	0.000340303	0.00777676	Gpihbp1	protein_coding
-1.63902	0.000811678	0.0140183	Atp5o	protein_coding
-1.64036	0.00165517	0.0227963	Homer2	protein_coding
-1.64286	4.30351e-05	0.00192191	2210408I21Rik	protein_coding
-1.64788	4.03881e-05	0.00184427	Bri3	protein_coding
-1.64815	0.000230946	0.00596184	Rpl35a	protein_coding
-1.65044	3.6547e-05	0.00172821	Uqcr10	protein_coding
-1.65112	0.000192981	0.00528962	Naa10	protein_coding
-1.65346	0.00274113	0.0317776	Yjefn3	protein_coding
-1.65389	0.000984025	0.0158795	Slc22a7	protein_coding
-1.65413	0.0024507	0.0292704	Spink1	protein_coding
-1.65526	0.000137217	0.00423053	Ncam1	protein_coding
-1.66042	0.00360349	0.0377805	Wfdc17	protein_coding
-1.66209	8.30126e-05	0.00298993	Hacl1	protein_coding
-1.66301	0.000406423	0.00875853	Hsd3b4	protein_coding
-1.67058	0.000150517	0.00448756	Mrpl46	protein_coding
-1.67461	8.65792e-05	0.00306657	Atp5h	protein_coding
-1.67472	1.00868e-09	3.39405e-07	Lyz2	protein_coding
-1.67491	9.18252e-05	0.00317179	Romo1	protein_coding
-1.67647	1.40783e-05	0.000881848	Fxyd2	protein_coding
-1.67669	0.000125676	0.00393061	Mrpl52	protein_coding
-1.67701	0.00155789	0.0218261	Clec12a	protein_coding
-1.68457	0.000174429	0.00493356	Gm4950	protein_coding
-1.68509	5.16708e-05	0.00216396	Ndufb7	protein_coding
-1.68642	1.10609e-05	0.00076277	Hspe1	protein_coding
-1.68715	0.000371934	0.00824012	Psca	protein_coding
-1.69126	3.35097e-05	0.00161875	Rnf8	protein_coding
-1.69232	0.00011479	0.00366941	Cmc2	protein_coding
-1.69498	0.00217412	0.0269912	Kcnma1	protein_coding
-1.69516	8.26489e-06	0.000617999	Xrcc4	protein_coding
-1.69876	5.74383e-05	0.00234512	Tgtp2	protein_coding
-1.6991	0.000480139	0.0097812	Adh1	protein_coding
-1.70157	1.75303e-05	0.00101219	Kbtbd3	protein_coding
-1.70171	0.00382665	0.0391204	Ppp1r14d	protein_coding
-1.70501	1.28662e-05	0.000845441	Ggct	protein_coding
-1.70557	2.32447e-05	0.00122618	Col23a1	protein_coding
-1.70937	0.00169366	0.0231262	Cpxm2	protein_coding
-1.71099	0.000139166	0.00427039	Psmg3	protein_coding
-1.71125	1.11435e-05	0.000764553	Mien1	protein_coding
-1.71446	0.000872735	0.014785	Baat	protein_coding
-1.71582	3.11172e-05	0.00154525	Mfsd4b5	protein_coding
-1.71693	0.000408323	0.00877625	Rps15	protein_coding
-1.71808	2.18e-06	0.000231222	Bbs9	protein_coding
-1.71809	1.12557e-05	0.000766504	Abhd14a	protein_coding
-1.71893	0.0013317	0.0194868	Selenom	protein_coding
-1.72595	4.04461e-05	0.00184427	Atp5l	protein_coding
-1.72643	0.000299868	0.00714558	Ckb	protein_coding
-1.7269	3.65727e-05	0.00172821	Anapc13	protein_coding
-1.72789	0.000346387	0.00785229	Dapk3	protein_coding
-1.72802	0.000672676	0.0123499	Clstn3	protein_coding
-1.72956	7.93488e-06	0.000600222	Gng11	protein_coding
-1.7298	0.00259327	0.0305249	4930452B06Rik	protein_coding
-1.73009	1.4098e-05	0.000881848	Snca	protein_coding
-1.73097	8.22474e-05	0.00298353	D8Ertd738e	protein_coding
-1.73565	1.12664e-06	0.000140946	Defb1	protein_coding
-1.73625	0.000269561	0.00660898	S100a13	protein_coding
-1.73751	2.2617e-05	0.00121262	Prkce	protein_coding
-1.73831	0.000112173	0.0036365	Mrps16	protein_coding
-1.73966	0.000192649	0.00528795	Cox6a2	protein_coding
-1.74054	7.38771e-05	0.00280797	Fmc1	protein_coding
-1.74489	0.000139609	0.00427054	Vkorc1	protein_coding
-1.74588	8.08875e-05	0.00294515	Uqcrh	protein_coding
-1.75394	0.000886634	0.0149169	Tmem160	protein_coding
-1.75877	0.000224547	0.00585864	Rps21	protein_coding
-1.76486	0.00120211	0.0182395	Myl4	protein_coding
-1.7649	0.000802484	0.0139708	Gxylt2	protein_coding
-1.77011	0.00200718	0.0257712	Unc13c	protein_coding
-1.7709	8.65634e-05	0.00306657	Lsm7	protein_coding
-1.776	8.77879e-05	0.00308697	Rex1bd	protein_coding
-1.78029	0.000145978	0.0044169	Rnaseh2c	protein_coding
-1.78432	0.000437874	0.00919626	Rhbg	protein_coding
-1.78614	0.000672294	0.0123499	Hist1h4h	protein_coding
-1.78862	0.000305419	0.00719357	Fuom	protein_coding
-1.7906	8.29631e-05	0.00298993	Minos1	protein_coding
-1.79123	0.000867796	0.0147397	Npb	protein_coding
-1.79683	0.000543293	0.0106669	Rplp2	protein_coding
-1.7975	5.46604e-05	0.00226007	Ndufa13	protein_coding
-1.79883	9.06048e-05	0.00314155	C1qa	protein_coding
-1.79951	1.9321e-05	0.00108665	Nat8f1	protein_coding
-1.8014	0.001032	0.0164055	Gpr132	protein_coding
-1.80152	9.01791e-05	0.00314155	Cox7a2	protein_coding
-1.80203	5.00634e-05	0.00211023	Mcrip2	protein_coding
-1.8046	9.06995e-06	0.000658027	Ccl27a	protein_coding
-1.80596	6.68788e-05	0.00263058	Gngt2	protein_coding
-1.80999	1.55443e-06	0.000178072	Cd59b	protein_coding
-1.81402	7.92985e-05	0.00290355	2300009A05Rik	protein_coding
-1.81429	3.5958e-05	0.00170744	Rbp1	protein_coding
-1.81468	0.000106098	0.00351759	Polr2k	protein_coding
-1.81853	4.39305e-05	0.00195296	Ascc1	protein_coding
-1.81855	9.06279e-05	0.00314155	Igf1	protein_coding
-1.81912	6.589e-06	0.000522727	Cox6c	protein_coding
-1.81945	5.83564e-05	0.00236774	Cd209f	protein_coding
-1.82061	3.86926e-07	6.17558e-05	Dio1	protein_coding
-1.82185	0.000638332	0.0119075	Ikzf5	protein_coding
-1.8256	0.000432694	0.00913351	Sycp3	protein_coding
-1.82599	0.00011306	0.00365114	Rpl36	protein_coding
-1.82667	3.13675e-06	0.000300082	Ndufs4	protein_coding
-1.83054	0.000933845	0.0154475	Tdrd12	protein_coding
-1.83283	1.9131e-05	0.00108535	Gm14597	protein_coding
-1.83379	0.00149475	0.0212311	Birc5	protein_coding
-1.83443	0.000123037	0.0038729	Ddt	protein_coding
-1.83503	1.05179e-05	0.000735724	Tmem213	protein_coding
-1.84372	7.76201e-06	0.000591732	Ccdc151	protein_coding
-1.84405	1.35206e-05	0.000865143	Slc39a11	protein_coding
-1.85257	5.88446e-06	0.000489979	Lamtor4	protein_coding
-1.85778	0.00169499	0.0231262	Prg4	protein_coding
-1.85811	2.30223e-05	0.00122618	Zranb3	protein_coding
-1.8611	5.57789e-05	0.00229659	Ndufb9	protein_coding
-1.87144	2.39274e-05	0.00125529	Asnsd1	protein_coding
-1.8766	1.63068e-05	0.000964371	Lhpp	protein_coding
-1.87905	0.0014515	0.0208137	H2-DMb2	protein_coding
-1.88087	0.000328267	0.00756371	Nat9	protein_coding
-1.88562	0.000292115	0.00701219	Rplp1	protein_coding
-1.89005	4.63821e-05	0.00200264	S100g	protein_coding
-1.89386	2.64654e-07	4.53069e-05	H2-Eb1	protein_coding
-1.90005	0.00334095	0.0360631	Tox	protein_coding
-1.90759	2.25272e-05	0.00121262	Serf2	protein_coding
-1.90918	0.000980853	0.0158795	Kcna2	protein_coding
-1.91297	0.000631136	0.0118208	Fcor	protein_coding
-1.92007	1.17568e-05	0.000788471	Ndufc1	protein_coding
-1.92699	0.000411217	0.00880252	Foxs1	protein_coding
-1.92762	0.00450154	0.044102	Ccl21a	protein_coding
-1.92873	3.7005e-05	0.00174022	Snrpe	protein_coding
-1.93642	4.1009e-07	6.35184e-05	Ggnbp1	protein_coding
-1.93886	0.000552895	0.010813	Edil3	protein_coding
-1.94353	4.74734e-05	0.0020229	S100b	protein_coding
-1.94968	0.000669921	0.0123341	Fcrls	protein_coding
-1.9565	0.0012061	0.0182395	Gm10037	protein_coding
-1.96135	3.91356e-07	6.17558e-05	Ndufa1	protein_coding
-1.96154	0.000214258	0.00570459	Slc22a30	protein_coding
-1.96203	0.00122245	0.0184033	Adgrg4	protein_coding
-1.96677	0.000204291	0.00551444	mt-Co2	protein_coding
-1.9678	0.000603504	0.0114572	Myl7	protein_coding
-1.96874	0.000428532	0.00907074	Cnih2	protein_coding
-1.9708	9.57574e-07	0.000122947	Esm1	protein_coding
-1.97364	8.86506e-06	0.000650416	Nubpl	protein_coding
-1.97708	0.000246031	0.00621157	Camkmt	protein_coding
-1.98427	0.000305908	0.00719357	Gm47283	protein_coding
-1.98634	2.12438e-05	0.0011669	Nme1	protein_coding
-1.98654	4.73016e-05	0.00202	Dpm3	protein_coding
-1.99233	0.000456285	0.00948334	Cyp4f18	protein_coding
-1.99249	5.8473e-07	8.51611e-05	Supt3	protein_coding
-1.99775	6.39417e-06	0.000511151	1500011K16Rik	protein_coding
-2.00087	0.000411349	0.00880252	Slco1a4	protein_coding
-2.00138	8.88626e-05	0.00311354	Gm5617	protein_coding
-2.00437	8.37898e-05	0.00299241	Crip1	protein_coding
-2.00511	7.29828e-05	0.0027983	Rps27	protein_coding
-2.00601	4.47077e-05	0.00196956	Pycard	protein_coding
-2.01308	2.7527e-06	0.00027409	Atp5j2	protein_coding
-2.02444	2.60749e-06	0.00026613	Chchd6	protein_coding
-2.02918	0.000105342	0.00350231	Inmt	protein_coding
-2.02982	0.00070725	0.0128606	Actn2	protein_coding
-2.03006	0.000315364	0.00732696	Gchfr	protein_coding
-2.03085	8.52281e-06	0.000632438	Fkbp2	protein_coding
-2.03224	7.71002e-05	0.00287833	Cd4	protein_coding
-2.03696	5.74919e-06	0.00048572	Usmg5	protein_coding
-2.04493	0.00014822	0.00445024	Lag3	protein_coding
-2.04923	8.68386e-05	0.00307018	Cops9	protein_coding
-2.05605	9.88943e-05	0.00332762	Sorcs2	protein_coding
-2.0588	6.7867e-05	0.00265429	Arsi	protein_coding
-2.06302	6.13132e-09	1.66193e-06	Cidea	protein_coding
-2.07318	4.50732e-05	0.00198119	Snrpd2	protein_coding
-2.07496	4.39098e-08	1.00817e-05	Retn	protein_coding
-2.07508	9.29485e-07	0.000120932	Mrps21	protein_coding
-2.07521	0.000689336	0.012632	Gm12689	protein_coding
-2.07529	0.00116683	0.0178324	Hsd17b2	protein_coding
-2.0764	0.000525312	0.0104366	Nkain4	protein_coding
-2.08049	0.000118094	0.00374144	Acaca	protein_coding
-2.08139	0.00204569	0.0261109	Slc25a47	protein_coding
-2.08699	1.3739e-06	0.000162503	Spp2	protein_coding
-2.08756	1.52707e-05	0.000934244	Ccl5	protein_coding
-2.09008	9.2639e-05	0.00318509	Prkcb	protein_coding
-2.09135	1.34286e-05	0.00086208	Sarnp	protein_coding
-2.09991	4.79163e-05	0.0020329	Uqcc2	protein_coding
-2.10785	5.89959e-06	0.000489979	Gapdh	protein_coding
-2.1092	0.00048606	0.00987092	Ppp1r3b	protein_coding
-2.10934	7.743e-05	0.00287833	Ptprcap	protein_coding
-2.10993	0.000114508	0.00366941	Nnmt	protein_coding
-2.11496	5.14215e-07	7.66063e-05	Clec2h	protein_coding
-2.12071	0.000141963	0.00433575	Wfdc15b	protein_coding
-2.12469	3.93604e-07	6.17558e-05	Commd1	protein_coding
-2.12737	1.42879e-05	0.000890873	Fasn	protein_coding
-2.12867	0.00194546	0.0253101	Rpl36a-ps1	protein_coding
-2.13211	0.00318814	0.0351524	Cyp7b1	protein_coding
-2.13746	8.37883e-06	0.000624127	Fxyd1	protein_coding
-2.13755	0.000281574	0.00681786	Klkb1	protein_coding
-2.14025	0.000277936	0.0067472	Vsig8	protein_coding
-2.14368	1.64294e-05	0.000967573	Gnal	protein_coding
-2.14667	0.00388993	0.0396014	Sycn	protein_coding
-2.15142	0.000101505	0.00339207	Ncf4	protein_coding
-2.15344	4.46545e-06	0.000409144	mt-Nd3	protein_coding
-2.15576	1.62336e-05	0.000962964	1600002K03Rik	protein_coding
-2.15597	4.71161e-05	0.00201649	Rpl38	protein_coding
-2.16121	7.74003e-05	0.00287833	Scand1	protein_coding
-2.16531	0.00241976	0.0290115	Pdzrn4	protein_coding
-2.16632	0.000410619	0.00880252	C8g	protein_coding
-2.17098	0.000488769	0.0099053	Prss53	protein_coding
-2.18018	6.06813e-06	0.000494106	Pnpla3	protein_coding
-2.18805	6.1031e-07	8.75795e-05	Gm19426	protein_coding
-2.19203	3.66385e-09	1.08339e-06	Adig	protein_coding
-2.19526	8.9664e-05	0.00313038	Cysltr2	protein_coding
-2.2039	0.000163239	0.00469788	Hs6st2	protein_coding
-2.20571	1.48071e-05	0.00091448	Rab24	protein_coding
-2.21172	2.15453e-06	0.00022977	Uqcrq	protein_coding
-2.21393	0.00442005	0.0434747	Prcd	protein_coding
-2.219	6.69911e-05	0.00263058	Rpl41	protein_coding
-2.22633	1.44664e-06	0.000168052	Ucp1	protein_coding
-2.22881	1.92063e-05	0.00108647	Timm13	protein_coding
-2.23536	0.00131307	0.0193549	Akr1b7	protein_coding
-2.24021	7.76619e-09	2.02087e-06	Mrap	protein_coding
-2.24264	0.00372137	0.038508	Zap70	protein_coding
-2.24425	1.09199e-05	0.000755719	Pet100	protein_coding
-2.24586	3.80736e-05	0.00177762	Slc9a9	protein_coding
-2.253	6.64144e-05	0.00261847	Zfp524	protein_coding
-2.25614	1.83279e-05	0.00104894	Ltb	protein_coding
-2.26086	1.31536e-05	0.000861428	Klk8	protein_coding
-2.26255	5.21166e-06	0.000449128	Slpi	protein_coding
-2.26294	0.000184427	0.00517136	C1qtnf4	protein_coding
-2.28046	8.71755e-06	0.000642543	Ndufs6	protein_coding
-2.2849	0.0028234	0.0323746	Pcsk1n	protein_coding
-2.28822	3.72889e-06	0.000349871	Ndufa2	protein_coding
-2.29357	2.59392e-05	0.00132868	Cdh4	protein_coding
-2.29446	0.00364865	0.0379569	Myl1	protein_coding
-2.30763	5.78255e-06	0.000486432	Cxcl9	protein_coding
-2.314	0.000280373	0.0067972	Ms4a7	protein_coding
-2.31818	9.26307e-08	1.88311e-05	Wfdc16	protein_coding
-2.32269	9.75577e-06	0.000694867	Mt3	protein_coding
-2.34817	4.65567e-07	7.09844e-05	Slc22a28	protein_coding
-2.35234	0.000334325	0.00766708	Slc22a27	protein_coding
-2.36401	3.50379e-05	0.00167188	Wdr89	protein_coding
-2.37009	7.08475e-05	0.00272714	Gm1673	protein_coding
-2.37487	2.56839e-05	0.00132255	Cited1	protein_coding
-2.37784	2.58367e-06	0.000265507	Bola2	protein_coding
-2.39939	3.6614e-07	6.05559e-05	Stx8	protein_coding
-2.40155	4.90876e-06	0.000432079	Podxl2	protein_coding
-2.40525	0.00358399	0.0376454	Pnliprp1	protein_coding
-2.41169	0.00104634	0.016575	Urah	protein_coding
-2.41639	0.00317936	0.0350754	Cd6	protein_coding
-2.41659	0.000457512	0.00949037	Scgb1c1	protein_coding
-2.41674	6.09325e-05	0.00244679	Mapk10	protein_coding
-2.42005	3.90797e-06	0.000363679	Nkg7	protein_coding
-2.42605	0.000342529	0.00781847	Apol9b	protein_coding
-2.42635	1.07629e-05	0.000747503	Zpbp	protein_coding
-2.43021	1.22074e-06	0.000149882	Smim27	protein_coding
-2.43322	6.07631e-06	0.000494106	Smim22	protein_coding
-2.44037	6.89599e-06	0.00054267	Comtd1	protein_coding
-2.44192	0.00324583	0.0354483	Cd8b1	protein_coding
-2.48373	0.0045218	0.0442349	Ralyl	protein_coding
-2.48558	0.00462744	0.0449029	Pla2g12b	protein_coding
-2.4909	4.46437e-05	0.00196956	Poln	protein_coding
-2.49558	3.46711e-08	8.35359e-06	Cd52	protein_coding
-2.50214	2.39302e-11	1.11196e-08	Cmss1	protein_coding
-2.5056	2.42243e-10	9.45522e-08	Smyd3	protein_coding
-2.51026	0.000759609	0.0134848	Fsip1	protein_coding
-2.51048	6.30184e-07	8.91706e-05	Atp5k	protein_coding
-2.52738	0.000197049	0.00537159	Amdhd1	protein_coding
-2.52934	8.28474e-08	1.72005e-05	Cox7a1	protein_coding
-2.53129	5.37485e-05	0.00224136	Cma1	protein_coding
-2.5406	0.00226161	0.0277944	S100a8	protein_coding
-2.54452	0.000319637	0.00739103	Usp50	protein_coding
-2.54701	0.000610795	0.0115507	Adgre4	protein_coding
-2.55479	0.00415703	0.0417329	Serpina3f	protein_coding
-2.56877	9.20371e-05	0.00317349	Pde6a	protein_coding
-2.57935	6.39303e-06	0.000511151	Ndufb2	protein_coding
-2.58366	1.59882e-05	0.000954209	Tsacc	protein_coding
-2.59906	1.20616e-05	0.000800659	mt-Nd6	protein_coding
-2.62906	6.30536e-07	8.91706e-05	Uqcr11	protein_coding
-2.62928	0.00300605	0.0338264	Ins2	protein_coding
-2.63335	6.77844e-10	2.44978e-07	Ulk4	protein_coding
-2.63476	0.00126964	0.0188504	Rhox6	protein_coding
-2.63633	6.83926e-07	9.60251e-05	Tmem256	protein_coding
-2.64013	0.00310979	0.0346229	Nanos3	protein_coding
-2.64183	1.39361e-06	0.000162861	Hpd	protein_coding
-2.65204	0.00125333	0.0186718	Dpysl5	protein_coding
-2.65297	0.00138132	0.0200133	Ms4a4c	protein_coding
-2.65556	0.000189515	0.00525365	BC147527	protein_coding
-2.65851	0.000621521	0.0116855	Abcg8	protein_coding
-2.68254	1.38201e-05	0.000870043	Nr2c2ap	protein_coding
-2.68417	1.96484e-07	3.6871e-05	Aif1	protein_coding
-2.68618	0.000461695	0.00953888	Gzma	protein_coding
-2.70553	2.06347e-06	0.000221267	Hcst	protein_coding
-2.71624	6.66941e-06	0.000526964	Kap	protein_coding
-2.71629	0.0046655	0.0451133	Tnni2	protein_coding
-2.71743	5.55153e-07	8.14614e-05	Fcna	protein_coding
-2.74923	0.0017382	0.0234597	Cadm2	protein_coding
-2.75324	3.56744e-09	1.07111e-06	Dpyd	protein_coding
-2.76486	9.5825e-11	3.97898e-08	Timd2	protein_coding
-2.77069	0.000218339	0.00575047	Ccr7	protein_coding
-2.79554	1.52905e-11	7.46022e-09	Prkn	protein_coding
-2.81372	1.5841e-05	0.000952688	Lypd2	protein_coding
-2.82229	0.00250463	0.0297145	Cdh23	protein_coding
-2.82326	0.000119644	0.0037844	Mcpt4	protein_coding
-2.83741	0.00205555	0.0261285	Gm11634	protein_coding
-2.8452	0.0033437	0.0360728	Cd22	protein_coding
-2.84666	0.00465399	0.0450755	Gm525	protein_coding
-2.85738	3.97416e-05	0.00183762	Cyp4f15	protein_coding
-2.87734	0.000247108	0.00622265	Guca1a	protein_coding
-2.88454	0.00361853	0.0377883	C2cd4b	protein_coding
-2.88677	7.99609e-06	0.000602516	Rpl21	protein_coding
-2.90632	0.000599681	0.01144	Pcp4	protein_coding
-2.90679	0.00154455	0.0216798	Ttr	protein_coding
-2.93534	0.000110079	0.00359849	Orm3	protein_coding
-2.94048	2.256e-05	0.00121262	Atp1a3	protein_coding
-2.94457	4.44068e-07	6.82396e-05	Atp5e	protein_coding
-2.95864	5.16377e-10	1.90144e-07	Batf3	protein_coding
-2.98229	0.00163005	0.0225297	Pde6h	protein_coding
-2.99573	0.00046259	0.00954323	Cd3g	protein_coding
-3.01001	2.40437e-06	0.000252278	Lst1	protein_coding
-3.01039	6.40472e-09	1.71225e-06	Pvalb	protein_coding
-3.02463	0.00233769	0.0283368	Cyp26a1	protein_coding
-3.03138	1.40573e-07	2.71627e-05	Gcat	protein_coding
-3.03603	3.29068e-05	0.00160552	Ubd	protein_coding
-3.03777	5.04882e-06	0.000441851	Anks1b	protein_coding
-3.04282	3.86448e-07	6.17558e-05	Etfb	protein_coding
-3.04285	8.89125e-14	6.1972e-11	Retnla	protein_coding
-3.05813	1.15003e-05	0.000776611	Dnase1l3	protein_coding
-3.09035	0.00329576	0.0357015	1190005I06Rik	protein_coding
-3.12617	4.04031e-06	0.000371937	Gm10563	protein_coding
-3.13664	0.000262392	0.00649029	Spink4	protein_coding
-3.13851	0.00518274	0.0482568	Tmprss6	protein_coding
-3.14619	5.34966e-17	7.45743e-14	Thrsp	protein_coding
-3.19038	6.97781e-05	0.00270536	Pax5	protein_coding
-3.20669	1.87106e-06	0.000205144	Lsamp	protein_coding
-3.2759	0.00136987	0.0198916	Vstm2l	protein_coding
-3.28807	4.65802e-05	0.00200333	Cpa3	protein_coding
-3.31772	0.00343088	0.0367901	Mgarp	protein_coding
-3.35656	0.000240645	0.00615498	Cdk15	protein_coding
-3.36762	0.00127112	0.0188504	Nfasc	protein_coding
-3.41942	0.000650776	0.0120728	Timd4	protein_coding
-3.42607	0.00106138	0.0167318	Mbl1	protein_coding
-3.46085	2.63184e-06	0.00026613	Ccl8	protein_coding
-3.47807	0.000399139	0.00869375	Gm11627	protein_coding
-3.5438	0.000229298	0.00592731	Rfx4	protein_coding
-3.5605	0.000497236	0.0100249	Foxa3	protein_coding
-3.59398	1.13208e-14	1.05208e-11	Cox8b	protein_coding
-3.60854	1.6205e-06	0.000182808	Cd3d	protein_coding
-3.6227	1.54194e-19	2.73567e-16	Alas2	protein_coding
-3.6466	9.86523e-05	0.00332521	D7Ertd443e	protein_coding
-3.74165	0.00205196	0.0261226	Pla2g2d	protein_coding
-3.74255	2.53284e-20	6.17887e-17	Gmds	protein_coding
-3.7473	1.54144e-06	0.000178004	Lrmda	protein_coding
-3.77346	0.00198627	0.0256197	Npas3	protein_coding
-3.85489	0.00133626	0.0195198	Ncam2	protein_coding
-3.87338	1.19721e-05	0.000800164	Gm8126	protein_coding
-3.8814	0.0028482	0.0326206	Tnnt3	protein_coding
-3.90119	1.02259e-10	4.1577e-08	Fam25c	protein_coding
-3.9122	0.000444433	0.00927654	Sult2a3	protein_coding
-3.98681	1.58828e-12	8.61024e-10	Pacrg	protein_coding
-4.00737	0.000171427	0.00486274	Azgp1	protein_coding
-4.05669	8.72483e-06	0.000642543	Bcl2a1b	protein_coding
-4.11812	7.04846e-06	0.00055244	Siglech	protein_coding
-4.22995	0.00265478	0.0310616	Ccdc110	protein_coding
-4.35151	0.000162171	0.00467913	C130026I21Rik	protein_coding
-4.3857	7.54004e-07	0.000104363	Cd209b	protein_coding
-4.58346	3.27587e-20	7.10355e-17	Immp2l	protein_coding
-4.74112	3.39863e-05	0.00163506	Trf	protein_coding
-4.77216	0.00442188	0.0434747	Xcl1	protein_coding
-4.79398	0.00290335	0.0329813	Bhlha9	protein_coding
-4.82644	0.000144994	0.00439396	CR974586.5	protein_coding
-5.0569	0.00120286	0.0182395	Cacna2d3	protein_coding
-5.07171	0.0023487	0.0283997	Fbxw22	protein_coding
-5.20188	0.000599279	0.01144	Iqch	protein_coding
-5.22183	0.0049943	0.0471113	Gm1113	protein_coding
-5.24388	0.000984363	0.0158795	Gm10800	protein_coding
-5.26123	0.00305404	0.0341968	Slc44a5	protein_coding
-5.29692	0.00180257	0.0240129	Mog	protein_coding
-5.2986	0.00489144	0.0464985	Gabbr2	protein_coding
-5.33953	0.00166582	0.0228784	Mpped1	protein_coding
-5.36188	5.86972e-05	0.00237663	Serpind1	protein_coding
-5.38121	0.00277452	0.0320222	Ifng	protein_coding
-5.44932	0.000453977	0.00944543	Vmn2r23	protein_coding
-5.54724	8.76801e-05	0.00308697	Phox2b	protein_coding
-5.55388	7.83419e-05	0.00289767	Lipc	protein_coding
-5.64325	0.00251723	0.0298278	Clgn	protein_coding
-5.76665	0.000402081	0.00870922	L3mbtl4	protein_coding
-5.91128	0.00126493	0.0188159	Vmn1r13	protein_coding
-5.94828	4.68047e-05	0.00200756	AI182371	protein_coding
-6.0044	2.06762e-11	9.84185e-09	Hba-a1	protein_coding
-6.03028	1.43938e-25	9.36368e-22	Hbb-bs	protein_coding
-6.06376	0.000154272	0.00457336	Fmr1nb	protein_coding
-6.23555	1.58055e-05	0.000952688	Dnah5	protein_coding
-6.28276	0.000144632	0.0043898	Gm11437	protein_coding
-6.40939	0.00107241	0.0168784	Cd5l	protein_coding
-6.50408	1.31544e-21	3.66744e-18	Hba-a2	protein_coding
-6.54362	0.000414889	0.00885883	Adh4	protein_coding
-6.66266	2.36651e-34	2.30924e-30	Fhit	protein_coding
-6.67321	1.27935e-34	2.30924e-30	Hbb-bt	protein_coding
-6.68493	1.74963e-05	0.00101219	Vmn2r100	protein_coding
-6.78976	0.000312682	0.00729068	Marco	protein_coding
-6.96821	7.01924e-07	9.78481e-05	Uty	protein_coding
-7.05821	0.000325528	0.00750945	Glycam1	protein_coding
-7.17874	5.90004e-06	0.000489979	Lce1i	protein_coding
-7.52699	0.00309059	0.0344662	Ddx3y	protein_coding
-8.60798	1.72363e-06	0.000192219	Slco1a1	protein_coding
-9.05762	0.00444099	0.0436407	Nr5a1	protein_coding

## Sheet: male_D2_vs_D0
log2FoldChange	pvalue	padj	gene_name	gene_biotype
7.87415	1.58734e-06	0.000144024	Mcpt1	protein_coding
7.23359	2.15526e-05	0.00102563	Mcpt2	protein_coding
5.43878	0.00168059	0.0204879	Cps1	protein_coding
5.15791	0.00105689	0.0151308	Rdh19	protein_coding
5.08315	0.00630344	0.0475378	Agtr2	protein_coding
4.68473	4.61554e-06	0.000334135	Gdf7	protein_coding
4.66621	0.00442951	0.0379215	Hrnr	protein_coding
4.53799	2.16252e-05	0.00102669	Ugt1a10	protein_coding
4.51633	4.94175e-07	6.04963e-05	1700007K13Rik	protein_coding
4.46838	0.00589078	0.04559	Ankfn1	protein_coding
4.42066	0.00477926	0.0396782	Col17a1	protein_coding
4.39268	0.000361833	0.00738682	Fam83b	protein_coding
4.37005	0.00227251	0.0247959	Hmga2	protein_coding
4.31615	0.00189587	0.0220663	Fam186b	protein_coding
4.31046	3.13513e-07	4.35399e-05	Eda2r	protein_coding
4.29067	0.00419492	0.0366763	Rptn	protein_coding
4.2472	0.00047031	0.00880505	Zfp365	protein_coding
4.16403	0.00537826	0.0430577	Pabpc4l	protein_coding
3.98576	0.000335675	0.00698966	Creb3l3	protein_coding
3.94277	7.53292e-09	2.1359e-06	Cxcl1	protein_coding
3.8303	0.00262059	0.0271846	Olfr1318	protein_coding
3.81312	0.00306612	0.0299497	1700020D05Rik	protein_coding
3.782	0.00143654	0.0185145	4930518I15Rik	protein_coding
3.75137	0.00253477	0.026619	Zbtb16	protein_coding
3.68223	0.00152104	0.019263	Inka2	protein_coding
3.6742	2.70594e-06	0.000219214	Fosb	protein_coding
3.66265	0.00559608	0.0441344	Ccl7	protein_coding
3.61326	2.28122e-08	5.17456e-06	Psrc1	protein_coding
3.58092	0.00323489	0.0310054	Sec14l5	protein_coding
3.52367	2.4729e-14	2.19497e-11	Ciart	protein_coding
3.48827	0.00171158	0.0206757	Saa3	protein_coding
3.44135	2.49786e-09	8.84224e-07	Ddias	protein_coding
3.41671	2.6097e-05	0.00115069	Egr2	protein_coding
3.34096	5.27213e-07	6.33121e-05	Cdkn1a	protein_coding
3.29743	0.000243828	0.00562456	Mfrp	protein_coding
3.27825	3.00476e-08	6.32393e-06	Ces2e	protein_coding
3.27673	5.90673e-06	0.000394071	Pcdhgb7	protein_coding
3.23599	0.000670673	0.0112496	Pcdhgb1	protein_coding
3.20657	0.00370923	0.033715	Saa4	protein_coding
3.16402	7.79627e-05	0.00260067	Dscaml1	protein_coding
3.15958	5.00898e-48	6.23884e-44	Per2	protein_coding
3.15863	0.000769648	0.0123406	Ros1	protein_coding
3.15192	0.000968268	0.0143137	Greb1	protein_coding
3.12167	0.0015608	0.0194529	Arg1	protein_coding
3.02904	7.98646e-16	8.58124e-13	Per3	protein_coding
2.99118	0.0043665	0.0374861	Ptprh	protein_coding
2.94315	0.00561059	0.0441558	Cyp27b1	protein_coding
2.91783	0.00034628	0.00714794	Vash1	protein_coding
2.8436	9.70113e-05	0.00301903	Gm38394	protein_coding
2.76377	0.00112239	0.0157266	Lif	protein_coding
2.70706	7.78865e-06	0.000483299	Abcb1b	protein_coding
2.68087	1.25972e-05	0.000685376	Cyp4a14	protein_coding
2.6766	5.89751e-07	6.84078e-05	Gtse1	protein_coding
2.65928	0.00152198	0.019263	Scube2	protein_coding
2.65424	0.0015582	0.0194322	Fosl1	protein_coding
2.62985	0.00048724	0.00900652	Pcdhgb2	protein_coding
2.60371	0.00244101	0.0260497	Schip1	protein_coding
2.54603	1.61704e-09	6.26995e-07	Prrg4	protein_coding
2.54205	0.00139887	0.0182946	Pcdhga3	protein_coding
2.52634	0.000714672	0.0117152	Vwa7	protein_coding
2.52599	0.00128585	0.0171797	Bdkrb2	protein_coding
2.51593	1.73412e-08	4.21452e-06	Fos	protein_coding
2.4932	0.00390952	0.0349749	Rgs16	protein_coding
2.48769	6.00457e-06	0.000399294	Plcd4	protein_coding
2.48025	1.71979e-06	0.00015388	Ephx1	protein_coding
2.47915	0.00293106	0.0291891	Ptgs2	protein_coding
2.47778	2.40072e-06	0.000200043	Nr4a1	protein_coding
2.47442	6.11202e-48	6.23884e-44	Per1	protein_coding
2.46925	0.0024408	0.0260497	Ppp1r3f	protein_coding
2.41672	0.00371839	0.0337833	Gm36210	protein_coding
2.41582	0.000681082	0.0113529	1700109H08Rik	protein_coding
2.40482	0.000682618	0.0113668	Lilrb4a	protein_coding
2.39732	0.00386844	0.034775	Zc3h11a	protein_coding
2.39095	0.00351185	0.032544	Plag1	protein_coding
2.37984	0.00378475	0.03418	Nynrin	protein_coding
2.36462	0.000101655	0.00312471	Hgf	protein_coding
2.3547	4.94875e-07	6.04963e-05	Egr1	protein_coding
2.34003	0.00173494	0.0208346	Tgfbr3l	protein_coding
2.32483	0.00312355	0.0303365	Sdk2	protein_coding
2.29617	7.17645e-07	7.94349e-05	Map3k6	protein_coding
2.29387	0.00567544	0.0445118	Zfp382	protein_coding
2.2796	5.20208e-06	0.0003637	Hif3a	protein_coding
2.2757	0.00387535	0.0348065	Wnt10a	protein_coding
2.24882	0.00233908	0.0252257	Pcdhgb6	protein_coding
2.24612	0.00040884	0.00798705	Piezo1	protein_coding
2.23846	0.00651476	0.0486819	Slc4a5	protein_coding
2.22497	4.6413e-09	1.4805e-06	Btg2	protein_coding
2.20763	0.000102091	0.00312471	Serpine1	protein_coding
2.20566	0.000182638	0.00463176	Gc	protein_coding
2.17261	0.00626767	0.0473668	D630044L22Rik	protein_coding
2.13523	0.000837551	0.0130964	Aldh1a1	protein_coding
2.13211	0.00283941	0.0285899	Ckap2	protein_coding
2.10904	0.0065957	0.0491428	Agbl2	protein_coding
2.07926	3.44865e-06	0.000265677	Gem	protein_coding
2.07375	1.56368e-05	0.00079867	Robo1	protein_coding
2.06849	5.46355e-07	6.46868e-05	Kynu	protein_coding
2.044	2.56318e-05	0.00113508	Notch1	protein_coding
2.02885	0.00540917	0.0431697	Gli3	protein_coding
2.00855	3.90932e-08	8.06149e-06	Stard9	protein_coding
2.00437	0.000874478	0.0135246	Corin	protein_coding
1.99673	0.00645352	0.0483136	Bmp8a	protein_coding
1.97666	0.000335874	0.00698966	Cpt1c	protein_coding
1.97236	0.000336542	0.00699645	Tnn	protein_coding
1.96937	8.34538e-09	2.30231e-06	Plk2	protein_coding
1.96706	0.00348393	0.0323737	Srp54b	protein_coding
1.96603	0.000947644	0.0141523	Ston1	protein_coding
1.96414	7.13265e-15	6.93396e-12	Pdxk	protein_coding
1.95016	0.00177578	0.0211879	Lcn2	protein_coding
1.92817	1.05537e-06	0.000104589	Sned1	protein_coding
1.91534	0.00101462	0.0147426	4931406P16Rik	protein_coding
1.91062	0.000398525	0.00785317	Cox6b2	protein_coding
1.87002	0.00121368	0.016545	Soga1	protein_coding
1.86959	2.06211e-06	0.000176142	Myom2	protein_coding
1.85742	5.46117e-14	4.6454e-11	Rasgef1b	protein_coding
1.83249	2.0599e-10	1.02568e-07	Spon1	protein_coding
1.82884	2.14466e-07	3.19585e-05	Prox1	protein_coding
1.82131	9.13724e-09	2.42256e-06	Fat4	protein_coding
1.81486	7.33253e-10	3.25421e-07	Syne3	protein_coding
1.80877	3.83959e-06	0.000289194	Nktr	protein_coding
1.79664	8.05442e-08	1.45514e-05	Frem1	protein_coding
1.79288	0.00195806	0.0224951	Xdh	protein_coding
1.79073	3.58791e-07	4.69597e-05	Ppara	protein_coding
1.7907	2.68347e-08	5.82798e-06	P2ry14	protein_coding
1.78446	0.00269504	0.0276201	Mfsd4a	protein_coding
1.7661	0.00124682	0.0168234	Atp7a	protein_coding
1.76174	0.00180722	0.0214192	Pdpr	protein_coding
1.75333	5.21849e-05	0.00196198	Clca3a1	protein_coding
1.75294	0.000389808	0.007747	Alx1	protein_coding
1.7462	0.000185086	0.00467639	Tll1	protein_coding
1.74355	0.000112629	0.00333657	Rev1	protein_coding
1.73907	1.31671e-05	0.000707383	Scel	protein_coding
1.73533	0.00063191	0.0108498	Pkd1	protein_coding
1.72899	1.70016e-07	2.60968e-05	Exph5	protein_coding
1.72604	6.72384e-07	7.58382e-05	Rerg	protein_coding
1.72413	1.59409e-10	8.13586e-08	Cyr61	protein_coding
1.71613	2.22512e-12	1.56641e-09	Ppl	protein_coding
1.71387	6.21158e-21	1.40899e-17	Wee1	protein_coding
1.71315	0.000662014	0.0111787	Trpv6	protein_coding
1.71118	0.00282149	0.0285057	Slc7a12	protein_coding
1.71009	1.10607e-06	0.00010804	Srcap	protein_coding
1.70464	0.000171364	0.00444557	Gdf15	protein_coding
1.70448	2.90812e-13	2.37477e-10	Dusp1	protein_coding
1.69848	0.000150714	0.00408068	Pck1	protein_coding
1.6894	0.00138679	0.0181699	Gas2l3	protein_coding
1.67135	0.000106128	0.00321745	Igsf9b	protein_coding
1.66826	0.00056514	0.0101116	Ccdc9b	protein_coding
1.66256	0.000708767	0.0116501	Ddit4	protein_coding
1.65756	2.42438e-05	0.00111013	Zbtb37	protein_coding
1.6537	4.20989e-05	0.00165823	Dzip1	protein_coding
1.64687	0.00271365	0.0277135	Irs1	protein_coding
1.64601	0.000114802	0.00335538	Crybg2	protein_coding
1.64192	8.53212e-07	8.90862e-05	Zfp526	protein_coding
1.64191	0.004103	0.0360705	Kcnip2	protein_coding
1.64107	0.00226724	0.0247518	Ncoa4	protein_coding
1.63508	5.72556e-09	1.7943e-06	Nr1d2	protein_coding
1.62511	0.000300457	0.00650027	P3h2	protein_coding
1.62094	0.000599172	0.0104817	Klf7	protein_coding
1.61954	5.8621e-18	9.20575e-15	Dsp	protein_coding
1.61644	6.86956e-11	3.70338e-08	Fanca	protein_coding
1.61508	0.0039424	0.0351767	Tet2	protein_coding
1.61331	1.65449e-06	0.000148795	Adgrg6	protein_coding
1.60377	2.43938e-05	0.00111161	Sema3d	protein_coding
1.59997	1.73807e-06	0.000154273	Lars2	protein_coding
1.59903	8.51653e-07	8.90862e-05	Tnc	protein_coding
1.59582	0.000108098	0.00323809	Apold1	protein_coding
1.59228	0.0016986	0.0205872	Cdc42bpg	protein_coding
1.5878	2.8297e-26	1.15537e-22	Rapgef5	protein_coding
1.586	0.000236435	0.00552207	Tert	protein_coding
1.57836	0.000364722	0.00743094	Aen	protein_coding
1.57673	5.46667e-11	3.18863e-08	Bhlhe40	protein_coding
1.54471	0.0036229	0.0331964	Helz2	protein_coding
1.54423	8.54455e-09	2.32583e-06	Ptpn14	protein_coding
1.54344	1.88851e-05	0.000925517	Dsn1	protein_coding
1.54266	0.000153088	0.00412309	Nr2c2	protein_coding
1.54001	6.24033e-08	1.16877e-05	Zfp36	protein_coding
1.53596	1.02861e-07	1.74993e-05	Fat1	protein_coding
1.53492	2.91477e-05	0.00125804	Aox3	protein_coding
1.53259	0.00228836	0.0249157	Tmem45a	protein_coding
1.5316	1.46155e-05	0.000759224	Pdgfra	protein_coding
1.52398	2.17017e-06	0.000182321	Itgb2l	protein_coding
1.52366	0.00284356	0.0285966	Vps13c	protein_coding
1.52124	3.01773e-05	0.00127927	Icam1	protein_coding
1.51863	1.25341e-06	0.000119572	Myof	protein_coding
1.51745	4.30801e-06	0.00031636	Slc25a25	protein_coding
1.50977	0.000187641	0.00470024	Stc1	protein_coding
1.50406	0.00183319	0.0215703	Rybp	protein_coding
1.50212	8.25807e-06	0.000506272	Col27a1	protein_coding
-1.50161	0.000234989	0.00551125	Atp5j2	protein_coding
-1.50339	6.86872e-06	0.000438956	Osr1	protein_coding
-1.51026	0.000651183	0.0110572	Usmg5	protein_coding
-1.51117	2.57394e-05	0.00113738	Bri3	protein_coding
-1.51333	0.00310063	0.0301426	Cd52	protein_coding
-1.51525	0.000897013	0.0137093	Minos1	protein_coding
-1.51997	2.20266e-05	0.00104091	Mfsd4b5	protein_coding
-1.52158	0.000201891	0.00495982	Lpl	protein_coding
-1.53196	0.004478	0.0381705	Sfrp5	protein_coding
-1.54584	0.000577821	0.0102835	Naa38	protein_coding
-1.54783	0.000481814	0.0089644	Gm7879	protein_coding
-1.55404	0.00262417	0.0271959	Smim27	protein_coding
-1.5586	0.000326857	0.00686185	Dpm3	protein_coding
-1.57109	0.00111074	0.0156349	Gm4950	protein_coding
-1.57222	0.000976822	0.0143777	Gm5617	protein_coding
-1.5761	0.00172135	0.0207328	Ugt2b37	protein_coding
-1.6009	5.33241e-08	1.04674e-05	Rhov	protein_coding
-1.60129	0.000983953	0.0144306	Ndufa2	protein_coding
-1.6095	6.48422e-07	7.35418e-05	Rpl3l	protein_coding
-1.61214	0.00181857	0.0214774	Rps27rt	protein_coding
-1.62065	0.000114556	0.00335538	Hsd17b2	protein_coding
-1.62803	0.00662683	0.0493207	Ms4a7	protein_coding
-1.63261	3.39853e-05	0.00140447	Fabp7	protein_coding
-1.6462	9.45643e-18	1.37895e-14	Ethe1	protein_coding
-1.65237	0.000306951	0.00658649	Msrb1	protein_coding
-1.65287	0.000837107	0.0130964	Angptl8	protein_coding
-1.65819	0.00598642	0.0460651	Ankrd34b	protein_coding
-1.66593	3.9937e-13	3.13582e-10	Dleu7	protein_coding
-1.66906	0.00013325	0.00372134	2310039H08Rik	protein_coding
-1.6693	0.000806613	0.0127849	Rab24	protein_coding
-1.67503	0.00307547	0.0300123	Tmprss9	protein_coding
-1.67542	0.000949301	0.0141563	Rbp4	protein_coding
-1.67826	0.000569893	0.010161	Comtd1	protein_coding
-1.68485	1.64774e-11	1.01935e-08	Acmsd	protein_coding
-1.69248	0.00175111	0.0209548	Gm19426	protein_coding
-1.69662	0.00113801	0.0158908	Ifi27l2a	protein_coding
-1.70038	8.4467e-05	0.00275903	1500011K16Rik	protein_coding
-1.70846	7.47802e-09	2.1359e-06	Ggct	protein_coding
-1.71391	0.00027009	0.00603774	Nhp2	protein_coding
-1.71502	8.41441e-05	0.00275608	S100g	protein_coding
-1.71639	0.000791419	0.0125946	Lypd2	protein_coding
-1.72346	0.00023075	0.00545368	Serf2	protein_coding
-1.72526	0.00377141	0.0341434	Rpl21	protein_coding
-1.72889	0.000654497	0.0110792	Pet100	protein_coding
-1.74537	0.000102075	0.00312471	Ddt	protein_coding
-1.74643	0.000602805	0.0105264	Kap	protein_coding
-1.74787	1.00351e-05	0.000588164	Ttr	protein_coding
-1.76906	0.000750148	0.0121361	Scd1	protein_coding
-1.76944	0.0046904	0.0392115	Adrb3	protein_coding
-1.8014	8.68643e-05	0.00281929	Uqcrq	protein_coding
-1.80223	2.20241e-05	0.00104091	Mien1	protein_coding
-1.80324	0.000904843	0.0137854	Adig	protein_coding
-1.81529	0.00213593	0.0238275	Rhox6	protein_coding
-1.81634	0.000284206	0.00625896	1600002K03Rik	protein_coding
-1.81667	0.00316611	0.0305807	Gchfr	protein_coding
-1.82881	0.00512764	0.0415895	Rnf180	protein_coding
-1.86859	1.84148e-06	0.000160657	Insc	protein_coding
-1.87233	5.33201e-06	0.000370248	Tm4sf4	protein_coding
-1.88391	0.000237355	0.00552939	Cox7a1	protein_coding
-1.90241	0.0012573	0.0168945	Fcor	protein_coding
-1.93632	0.000444461	0.00845486	2300009A05Rik	protein_coding
-1.94854	0.000269961	0.00603774	Bola2	protein_coding
-1.96282	1.0186e-05	0.000589611	Pemt	protein_coding
-2.02443	4.61183e-06	0.000334135	Retn	protein_coding
-2.04747	0.00028673	0.00629418	Scand1	protein_coding
-2.0503	0.000936165	0.0140735	A530016L24Rik	protein_coding
-2.05593	0.00599107	0.0460651	Aqp8	protein_coding
-2.05725	7.61091e-05	0.00256397	Uqcr11	protein_coding
-2.06199	7.05483e-05	0.00242918	4930524J08Rik	protein_coding
-2.08665	0.00395385	0.0352634	Pacrg	protein_coding
-2.08909	0.000237535	0.00552939	Ltb	protein_coding
-2.08995	4.97257e-05	0.00189394	Snca	protein_coding
-2.0928	0.000104388	0.00317598	Foxs1	protein_coding
-2.11277	5.45246e-05	0.00202386	Gmds	protein_coding
-2.13636	0.000811773	0.0128269	Lag3	protein_coding
-2.1505	6.86419e-06	0.000438956	Hist2h3c2	protein_coding
-2.16613	0.000751347	0.0121361	Zfp524	protein_coding
-2.17818	0.00100166	0.0146273	Cox8b	protein_coding
-2.20394	2.09443e-18	3.56315e-15	2210011C24Rik	protein_coding
-2.21375	8.82522e-23	2.57381e-19	Ppard	protein_coding
-2.24464	7.86662e-05	0.00261985	Retnla	protein_coding
-2.25371	4.67192e-44	3.17924e-40	Slc16a1	protein_coding
-2.25499	0.00153664	0.0192812	Lep	protein_coding
-2.25647	0.000383583	0.00768069	Henmt1	protein_coding
-2.25776	0.00189531	0.0220663	Mt3	protein_coding
-2.41094	3.88942e-05	0.00155691	Anks1b	protein_coding
-2.42782	0.00274974	0.0279979	Actn2	protein_coding
-2.42893	0.000180668	0.00460467	Immp2l	protein_coding
-2.43358	8.2128e-06	0.000505013	Pvalb	protein_coding
-2.45472	0.00159781	0.0197572	Pnpla3	protein_coding
-2.46445	0.00234205	0.0252445	Cd3g	protein_coding
-2.4829	0.00313411	0.0304039	Adgre4	protein_coding
-2.57407	0.000129016	0.00364348	Apcs	protein_coding
-2.57539	0.000148272	0.00405074	Nr2c2ap	protein_coding
-2.63173	6.04652e-06	0.000400433	Orm1	protein_coding
-2.71377	1.27586e-07	2.05092e-05	Ctxn3	protein_coding
-2.8072	0.00241818	0.0258873	Pax6	protein_coding
-2.80951	0.00350748	0.0325183	Xlr4b	protein_coding
-2.80952	0.00148724	0.0189592	Fndc7	protein_coding
-2.81878	0.00247275	0.0262104	Timd4	protein_coding
-2.86635	0.00260351	0.0270703	Siglech	protein_coding
-2.87372	6.43924e-05	0.00227828	4930502E18Rik	protein_coding
-2.90014	0.0056885	0.04458	Serpina3b	protein_coding
-2.99654	0.00671866	0.0497312	Jsrp1	protein_coding
-3.05064	1.72611e-06	0.00015388	Thrsp	protein_coding
-3.11026	6.32639e-15	6.45766e-12	Arntl	protein_coding
-3.12848	0.00222486	0.0244328	Gm10563	protein_coding
-3.13736	0.0067234	0.0497312	Ptprt	protein_coding
-3.27792	1.86639e-05	0.000918129	Cd209f	protein_coding
-3.78035	0.00155105	0.0193668	Hbb-bt	protein_coding
-3.91559	0.000144007	0.00394619	Hbb-bs	protein_coding
-4.09872	1.50142e-30	7.66286e-27	Npas2	protein_coding
-4.53026	0.00280086	0.028377	Elavl4	protein_coding
-4.61318	0.000337463	0.00700119	Scn9a	protein_coding
-4.70343	0.00539648	0.0431175	Tbx15	protein_coding
-4.72144	6.56544e-05	0.00231092	Hba-a2	protein_coding
-4.81662	0.00577288	0.0450682	Tnfsf11	protein_coding
-5.42634	0.00509151	0.0414116	Ooep	protein_coding
-5.51421	0.0029162	0.0290836	Spta1	protein_coding
-5.62467	0.000641512	0.0109502	H1fnt	protein_coding
-5.77752	5.8907e-05	0.00212847	Ncan	protein_coding
-5.87069	0.000344828	0.00713239	Elavl2	protein_coding
-6.0828	0.000827246	0.013011	Gm4981	protein_coding
-6.16757	0.0029948	0.0295214	Lipo5	protein_coding

## Sheet: female_D3_vs_D0
log2FoldChange	pvalue	padj	gene_name	gene_biotype
7.67567	2.31499e-07	4.17845e-05	Il1f6	protein_coding
6.69758	4.86327e-06	0.000318417	Crct1	protein_coding
6.28623	9.90688e-08	2.30796e-05	Krt20	protein_coding
6.22418	3.50693e-06	0.000253651	Mesp2	protein_coding
6.16268	2.31689e-05	0.000956355	Casp14	protein_coding
5.96511	0.0034474	0.0272459	Nlrp5	protein_coding
5.91761	1.80017e-05	0.000803259	Nkx2-9	protein_coding
5.8992	0.00129397	0.0138635	Scg2	protein_coding
5.8619	5.24847e-09	2.62883e-06	9530053A07Rik	protein_coding
5.80728	0.000177014	0.00367892	Ccl20	protein_coding
5.7561	2.19033e-06	0.000182847	Havcr1	protein_coding
5.74257	7.59328e-05	0.00205583	Prss56	protein_coding
5.74026	0.00146136	0.0150997	Zp2	protein_coding
5.74025	3.21742e-07	5.15688e-05	Eda2r	protein_coding
5.58107	7.30341e-10	5.22585e-07	Zfp365	protein_coding
5.51166	0.00238684	0.0213583	Resp18	protein_coding
5.5017	6.83908e-06	0.000401821	Psg16	protein_coding
5.43585	0.000373112	0.00604797	Ugt1a9	protein_coding
5.32695	4.46795e-12	9.94616e-09	Lif	protein_coding
5.26304	1.34562e-10	1.22543e-07	Ddias	protein_coding
5.25782	0.00596247	0.0388608	Mmp10	protein_coding
5.2484	0.00108472	0.0123479	Unc80	protein_coding
5.22357	5.83248e-05	0.00174149	Ugt1a10	protein_coding
5.21509	1.11383e-11	1.85963e-08	Ckap2	protein_coding
5.20765	0.00173617	0.0172797	Gal	protein_coding
5.20402	0.000178353	0.00369731	Glp1r	protein_coding
5.18802	0.00136221	0.0143642	Mmp8	protein_coding
5.18502	3.37631e-11	3.56023e-08	Psrc1	protein_coding
5.14263	0.000352097	0.00579167	Nap1l2	protein_coding
5.06764	0.00277513	0.0234598	Trem1	protein_coding
4.96112	0.000585007	0.00814992	Kcnh5	protein_coding
4.90593	0.0020084	0.0190365	Chrm4	protein_coding
4.88585	0.00352317	0.0276413	Lce1d	protein_coding
4.65526	0.000788204	0.00993812	Rasgrf1	protein_coding
4.45758	0.000424029	0.00657032	Nt5c1a	protein_coding
4.43885	1.84333e-11	2.63794e-08	Lcn2	protein_coding
4.43068	0.00011133	0.00271349	Gtse1	protein_coding
4.35773	0.000843518	0.0103617	Crocc2	protein_coding
4.3568	3.75863e-05	0.0013023	Eps8l3	protein_coding
4.337	6.36624e-06	0.000383026	Sec14l5	protein_coding
4.32265	0.000152573	0.00330109	Lrrc2	protein_coding
4.31763	4.58381e-08	1.24103e-05	Gm9949	protein_coding
4.28207	0.00196215	0.0187965	Ptprn2	protein_coding
4.27401	2.64119e-05	0.00103757	Cxcl2	protein_coding
4.23624	1.69261e-11	2.60857e-08	Cdkn1a	protein_coding
4.22396	0.000806568	0.0101061	4932438H23Rik	protein_coding
4.21224	0.00405267	0.0303985	Ism2	protein_coding
4.20102	2.02735e-06	0.00017211	Dscaml1	protein_coding
4.18745	3.16594e-06	0.000236678	Adamts4	protein_coding
4.18171	0.00211054	0.0196981	Unc93a2	protein_coding
4.04009	3.51629e-10	2.60922e-07	1700007K13Rik	protein_coding
4.02434	0.00481115	0.0340605	Necab2	protein_coding
3.99798	0.0061256	0.0396398	Akr1b7	protein_coding
3.97898	0.00721319	0.0445762	Star	protein_coding
3.97667	3.32124e-05	0.00119036	Olfr1318	protein_coding
3.94803	0.00132737	0.0141231	Zbtb16	protein_coding
3.90851	0.00421406	0.0311525	Kcnq2	protein_coding
3.89774	2.79421e-10	2.23928e-07	Inka2	protein_coding
3.83456	1.93214e-16	9.67759e-13	Mab21l3	protein_coding
3.81213	0.000533328	0.00762686	Pcdhga8	protein_coding
3.79744	0.000353996	0.00581338	Armc12	protein_coding
3.79197	1.86936e-05	0.000821329	Cxcl1	protein_coding
3.77446	1.81671e-06	0.000159639	Fosl1	protein_coding
3.72687	0.000161833	0.00342525	Inhba	protein_coding
3.72503	0.0036484	0.0281926	Gprin1	protein_coding
3.71222	1.25502e-06	0.000134461	Higd1c	protein_coding
3.65447	0.000107469	0.00264514	Serpina7	protein_coding
3.58718	0.000251805	0.00462791	Frmd5	protein_coding
3.56889	0.000300475	0.00517629	Muc13	protein_coding
3.55303	0.00411991	0.0306963	Scg3	protein_coding
3.51722	1.31921e-06	0.000138379	Fgf18	protein_coding
3.51354	7.92436e-09	3.17529e-06	Ces2e	protein_coding
3.43025	6.0709e-12	1.2163e-08	Abcb1b	protein_coding
3.42839	0.000896579	0.0108211	Rsph4a	protein_coding
3.41261	0.00319672	0.0258043	Vgf	protein_coding
3.40994	0.00208036	0.0195222	Nipal4	protein_coding
3.38807	0.00851637	0.0497016	Tnfrsf9	protein_coding
3.35907	0.00178419	0.0175917	4930518I15Rik	protein_coding
3.3551	1.1347e-07	2.55436e-05	Prrg4	protein_coding
3.33087	1.16941e-05	0.000602596	Foxj1	protein_coding
3.24694	9.32151e-06	0.000504747	Acsbg1	protein_coding
3.24145	0.00397353	0.0299545	Gpr63	protein_coding
3.16685	4.5284e-09	2.38754e-06	Smpdl3b	protein_coding
3.12799	0.00572958	0.0379855	Spock1	protein_coding
3.11374	1.34472e-05	0.000660331	Mfrp	protein_coding
3.09	6.09437e-08	1.58572e-05	Mybl1	protein_coding
3.06273	0.00230886	0.0209029	Ghrhr	protein_coding
3.05967	0.00233244	0.0210402	Il31ra	protein_coding
3.05376	7.16457e-09	2.96791e-06	Hif3a	protein_coding
3.02676	4.56623e-07	6.48589e-05	Gdf15	protein_coding
3.00941	0.00015715	0.00336378	Pgbd5	protein_coding
2.97553	0.00504135	0.0349977	Cuzd1	protein_coding
2.97256	3.19389e-08	9.29553e-06	Ccl28	protein_coding
2.92574	2.85341e-05	0.00108034	Cyp4a12b	protein_coding
2.9137	0.000496854	0.00729101	Tub	protein_coding
2.87864	0.000568979	0.00796237	Trank1	protein_coding
2.87484	5.5692e-09	2.65664e-06	Aen	protein_coding
2.85196	1.20051e-08	4.62544e-06	Socs3	protein_coding
2.8491	0.00596086	0.0388608	Eid3	protein_coding
2.83686	0.00103153	0.0119185	Adgra1	protein_coding
2.81398	0.00460641	0.0331143	Map7d2	protein_coding
2.79855	0.00204816	0.0193015	Nanos1	protein_coding
2.79217	0.00325138	0.0260879	Peg10	protein_coding
2.78297	2.14791e-05	0.00090028	Fam196a	protein_coding
2.76931	6.4675e-07	8.35722e-05	Cxcl10	protein_coding
2.75145	2.19315e-07	4.03118e-05	Icam1	protein_coding
2.735	0.00308047	0.0251568	Gm49322	protein_coding
2.72385	0.00649952	0.0413522	Tex15	protein_coding
2.71842	0.000568455	0.00796237	Gcnt4	protein_coding
2.70554	0.000287472	0.00499524	Slc24a5	protein_coding
2.69915	0.00113619	0.0127371	Gpnmb	protein_coding
2.69759	0.0068243	0.0428605	Pcdhga11	protein_coding
2.69042	0.00858379	0.049964	Pcdhga3	protein_coding
2.67465	0.00543064	0.0366964	Adam1b	protein_coding
2.65586	0.00450119	0.0325672	Maneal	protein_coding
2.63035	0.00187776	0.0182183	Nefm	protein_coding
2.6298	0.004767	0.03393	Chrdl2	protein_coding
2.60069	0.00285494	0.0238587	Tvp23a	protein_coding
2.59944	5.44802e-09	2.65664e-06	Slc34a2	protein_coding
2.59803	0.00606358	0.0393882	Cd300lf	protein_coding
2.58875	7.25868e-09	2.96791e-06	Fkbp5	protein_coding
2.57463	0.0064585	0.0411829	BC016579	protein_coding
2.57299	0.00207787	0.019508	Pramef12	protein_coding
2.57085	1.6442e-05	0.000760114	Robo1	protein_coding
2.5564	1.35693e-05	0.000663074	Hhipl1	protein_coding
2.55427	0.00236863	0.021271	Ifi27l2b	protein_coding
2.52213	0.00185069	0.0180081	Il1rn	protein_coding
2.5204	0.00103854	0.011965	Srp54a	protein_coding
2.51797	0.000727599	0.00939874	Rprm	protein_coding
2.50327	0.00511769	0.0353562	Vsig1	protein_coding
2.49418	0.000195778	0.00393508	Cfap65	protein_coding
2.48335	8.35241e-06	0.000460993	Fyb2	protein_coding
2.47841	0.000901441	0.0108471	Chil3	protein_coding
2.47443	7.04482e-07	8.93309e-05	Ephx1	protein_coding
2.47031	0.000849349	0.0104195	Lancl3	protein_coding
2.46596	2.56409e-08	8.1542e-06	Plk2	protein_coding
2.46235	6.34228e-08	1.60845e-05	Trp53inp1	protein_coding
2.46226	1.14607e-06	0.00012479	Tnfrsf12a	protein_coding
2.4556	9.7566e-08	2.29969e-05	Plcd4	protein_coding
2.44084	1.77117e-05	0.000792085	Cbr3	protein_coding
2.43945	0.00054738	0.00774744	Fstl3	protein_coding
2.41538	3.9861e-08	1.1222e-05	Klf10	protein_coding
2.41487	0.000714108	0.00929036	Inha	protein_coding
2.39512	0.000316805	0.00536987	Trim6	protein_coding
2.38923	1.35012e-06	0.000140154	Arhgef37	protein_coding
2.3892	0.00282574	0.0237175	4930539E08Rik	protein_coding
2.38439	5.54652e-05	0.00169943	Atp8b5	protein_coding
2.35671	0.00254339	0.0222519	Gnat1	protein_coding
2.35408	0.00116168	0.012923	Asb4	protein_coding
2.34414	0.00103695	0.0119604	Hist1h4d	protein_coding
2.33796	0.000153307	0.00330624	Bhlha15	protein_coding
2.33131	0.000315809	0.00536207	Polk	protein_coding
2.32763	0.00185842	0.0180657	Ppp2r2c	protein_coding
2.32317	0.00448449	0.0324708	Gpr88	protein_coding
2.32081	0.00167645	0.0167938	Col13a1	protein_coding
2.31888	0.00236409	0.0212536	Pcdhb7	protein_coding
2.31238	0.00149166	0.0153102	Cyp4a32	protein_coding
2.28728	0.00197063	0.0188187	Rdh19	protein_coding
2.28617	5.52024e-07	7.5752e-05	Ccng1	protein_coding
2.27318	0.00630109	0.0405142	Greb1	protein_coding
2.26994	1.5122e-05	0.000719644	Alox5	protein_coding
2.23704	2.95793e-06	0.000227058	Tnfrsf10b	protein_coding
2.22412	0.00472406	0.033682	Crybg2	protein_coding
2.21787	0.00201429	0.0190719	Gm14226	protein_coding
2.21733	1.68478e-06	0.000154838	Rin1	protein_coding
2.19909	3.87133e-05	0.00132585	Bbc3	protein_coding
2.18735	7.79233e-07	9.51947e-05	Clca3a1	protein_coding
2.18506	8.00322e-05	0.00211781	Per2	protein_coding
2.17986	5.58126e-05	0.00169943	Wnt10a	protein_coding
2.17913	8.87117e-07	0.000104549	Gsta1	protein_coding
2.17157	0.00202696	0.0191648	Tnk1	protein_coding
2.17122	0.00117713	0.0130441	Pstpip2	protein_coding
2.1633	0.00565036	0.0376632	Gm3776	protein_coding
2.16045	0.00402191	0.0302473	Igf2	protein_coding
2.15228	2.55432e-05	0.0010084	Mfsd4a	protein_coding
2.12552	1.30069e-07	2.80208e-05	F2rl1	protein_coding
2.12509	2.57489e-10	2.1495e-07	Fat1	protein_coding
2.12412	1.98849e-07	3.75844e-05	Sulf2	protein_coding
2.11206	0.00811757	0.048335	Hesx1	protein_coding
2.10251	1.62637e-05	0.000757962	Cdc42bpg	protein_coding
2.0996	0.000511663	0.00741763	Map3k6	protein_coding
2.09642	0.00831382	0.0490739	Gm9833	protein_coding
2.09052	2.63753e-06	0.000211372	Igsf9b	protein_coding
2.0784	0.000673098	0.00893672	Ptpn5	protein_coding
2.07414	2.66901e-05	0.00104128	Svop	protein_coding
2.06594	4.18074e-05	0.00138677	Angptl4	protein_coding
2.0592	2.04753e-07	3.83385e-05	Rbm3	protein_coding
2.0511	0.0012399	0.0134181	Tnfrsf18	protein_coding
2.04491	0.00338138	0.0268833	Syt2	protein_coding
2.04013	0.00532811	0.0363091	Bdkrb2	protein_coding
2.03932	0.00258246	0.0224467	Lpo	protein_coding
2.03745	2.87497e-05	0.00108034	Cpt1c	protein_coding
2.03485	2.21047e-05	0.00092264	Coro2a	protein_coding
2.02408	0.0020096	0.0190365	Gse1	protein_coding
2.019	0.000541036	0.0076877	Adgrg2	protein_coding
2.00185	1.55084e-06	0.000148999	Cyp4a10	protein_coding
1.99428	0.00348307	0.0274737	Rnf39	protein_coding
1.98356	0.000222404	0.00422271	Serpine1	protein_coding
1.98293	0.00299089	0.0246392	D630044L22Rik	protein_coding
1.97447	4.48002e-05	0.00144537	Trpv6	protein_coding
1.9668	2.58423e-07	4.46336e-05	Mdm2	protein_coding
1.95921	0.00318364	0.0257402	Galr3	protein_coding
1.95914	0.00633876	0.0406296	Ilk	protein_coding
1.94315	0.00735094	0.0451371	Hmgcs2	protein_coding
1.92116	0.00294078	0.0242763	Ptprn	protein_coding
1.91964	0.00243054	0.0215623	Npy6r	protein_coding
1.90796	0.00116319	0.0129326	Spock2	protein_coding
1.9	5.69557e-06	0.000355485	Akap12	protein_coding
1.89485	0.000324964	0.00547298	Cd109	protein_coding
1.89135	2.58669e-06	0.000208969	Csf1	protein_coding
1.8833	0.00102133	0.0118416	Ces2c	protein_coding
1.88161	0.000409033	0.00641737	Kcnh1	protein_coding
1.87861	0.0011932	0.0131567	Inhbb	protein_coding
1.86861	4.31466e-06	0.000287984	Ces2b	protein_coding
1.85885	0.0010746	0.0122536	Ndst1	protein_coding
1.85783	0.00532577	0.0363055	Six4	protein_coding
1.85257	2.42663e-05	0.000985159	Nrg1	protein_coding
1.84439	0.00586759	0.038556	Scarb1	protein_coding
1.83023	0.00180206	0.0177068	Hyal1	protein_coding
1.82919	0.000206046	0.00406704	Acot2	protein_coding
1.82096	7.94005e-08	1.98849e-05	Nek2	protein_coding
1.82017	0.00069814	0.00915995	Xdh	protein_coding
1.81457	6.38359e-11	6.39476e-08	Dsg2	protein_coding
1.80676	0.000250174	0.00460261	Sox4	protein_coding
1.80631	3.14591e-05	0.00114389	Cyp4a14	protein_coding
1.80366	0.00430963	0.031675	Zfp90	protein_coding
1.79881	0.00123085	0.0133732	Scel	protein_coding
1.79211	9.27805e-07	0.000108705	Cyp4a31	protein_coding
1.7911	1.77626e-06	0.000158873	Slc7a5	protein_coding
1.78512	0.0059006	0.0386461	Clca3a2	protein_coding
1.77674	0.00446053	0.0323675	Iqcn	protein_coding
1.77672	4.30219e-05	0.00140841	Ccdc120	protein_coding
1.7746	0.00021988	0.00418356	Aldh1l2	protein_coding
1.76817	0.00275403	0.0233504	Nipal1	protein_coding
1.76727	1.27896e-06	0.000135577	Zmat3	protein_coding
1.75999	2.14051e-05	0.00089906	Dyrk3	protein_coding
1.7588	0.00285505	0.0238587	Lrrc8e	protein_coding
1.75316	9.88948e-12	1.80123e-08	Gclc	protein_coding
1.74578	0.000383891	0.00614982	Akr1b8	protein_coding
1.745	3.94838e-05	0.00134078	Stc1	protein_coding
1.73978	0.0028481	0.0238587	Cox6b2	protein_coding
1.73598	0.00847983	0.0496315	Prss35	protein_coding
1.73227	0.000196464	0.0039401	Rtkn	protein_coding
1.73176	0.00439283	0.0320974	Slc14a2	protein_coding
1.72269	0.00120918	0.013261	Plekhh1	protein_coding
1.70834	0.000629569	0.00855727	Myrip	protein_coding
1.70829	0.00847279	0.0496207	Zfp869	protein_coding
1.68494	0.0082679	0.0488779	Gpr68	protein_coding
1.65233	0.00622005	0.0400832	Crybg3	protein_coding
1.65157	0.00281562	0.0236595	Cd68	protein_coding
1.64994	7.39358e-05	0.00201812	Sbsn	protein_coding
1.6246	0.00222438	0.020381	Arg2	protein_coding
1.62182	0.00036414	0.00593074	Asb11	protein_coding
1.62159	0.000798512	0.0100365	Cry1	protein_coding
1.61834	0.000227628	0.00426681	Acot1	protein_coding
1.61427	2.74751e-05	0.00105655	Irf2bpl	protein_coding
1.61332	0.000820662	0.0102117	Usp54	protein_coding
1.61088	0.00349756	0.0275037	Sec14l3	protein_coding
1.60684	0.000408475	0.00641737	Susd6	protein_coding
1.60458	1.58348e-07	3.3117e-05	Ifnlr1	protein_coding
1.60449	0.00247349	0.0218473	Eif4ebp3	protein_coding
1.60246	7.68471e-05	0.00206109	Wee1	protein_coding
1.5873	0.00418778	0.0310519	Arl10	protein_coding
1.58707	0.00245179	0.021716	Slc16a6	protein_coding
1.56872	5.3623e-05	0.00165793	Pidd1	protein_coding
1.56297	0.000512653	0.00742661	Mreg	protein_coding
1.54363	4.18818e-06	0.000285409	Eppk1	protein_coding
1.5429	8.18182e-06	0.00045408	Birc3	protein_coding
1.54035	8.21637e-05	0.00216314	Fam13b	protein_coding
1.53896	0.000514853	0.00745309	Slc7a1	protein_coding
1.53782	0.000128899	0.00298489	Susd1	protein_coding
1.53294	0.0071375	0.044245	Btg2	protein_coding
1.5249	0.000620114	0.00849213	Nexmif	protein_coding
1.52367	1.02636e-05	0.000539713	Slc19a2	protein_coding
1.5186	2.24387e-06	0.000185004	Srxn1	protein_coding
1.51619	0.00632488	0.0405902	Hmox1	protein_coding
1.50983	0.000114456	0.0027628	Pqlc3	protein_coding
1.50825	0.0027352	0.0232203	Reep6	protein_coding
1.50765	0.000487647	0.0071944	Gldc	protein_coding
1.5067	6.06193e-05	0.0017756	Plaur	protein_coding
-1.50129	0.000117018	0.00280206	1700067K01Rik	protein_coding
-1.50165	9.73197e-05	0.0024495	Smim4	protein_coding
-1.50271	0.00237918	0.0213352	Mapk8ip1	protein_coding
-1.5045	0.000354602	0.00581855	Brk1	protein_coding
-1.50818	1.21989e-07	2.68576e-05	Ndufv3	protein_coding
-1.50867	0.000842614	0.0103617	Stard10	protein_coding
-1.51126	4.08275e-05	0.00136786	Tbxa2r	protein_coding
-1.51151	0.000133755	0.00305214	Gpx3	protein_coding
-1.51157	8.32034e-05	0.00218477	Txnl4a	protein_coding
-1.51448	2.2357e-08	7.46536e-06	Coro1a	protein_coding
-1.51557	0.00643511	0.041112	Gpr132	protein_coding
-1.51664	0.00289777	0.0240892	Rps20	protein_coding
-1.51878	0.00840219	0.049453	Slc9a9	protein_coding
-1.51889	6.35328e-05	0.00182323	Ubl5	protein_coding
-1.51948	1.28253e-08	4.84819e-06	Josd2	protein_coding
-1.51974	0.000308273	0.00526534	2310039H08Rik	protein_coding
-1.5204	8.38691e-05	0.00218827	Rps28	protein_coding
-1.52276	0.00287297	0.0239533	Tbxas1	protein_coding
-1.52285	1.26718e-09	8.46262e-07	Cib2	protein_coding
-1.52395	0.000886093	0.010745	Psmb10	protein_coding
-1.525	1.90754e-05	0.000829012	Sfrp5	protein_coding
-1.5251	0.00013633	0.00307586	Arl3	protein_coding
-1.52561	2.09567e-05	0.000885795	Ndufc2	protein_coding
-1.52584	9.11613e-06	0.000497661	Gpx1	protein_coding
-1.52816	4.3148e-05	0.00141023	Atp5mpl	protein_coding
-1.52872	3.91713e-05	0.00133469	Mpc2	protein_coding
-1.53104	0.00328014	0.0262451	Fzd9	protein_coding
-1.53175	0.000129599	0.00299483	Tgtp2	protein_coding
-1.53176	8.42106e-05	0.00218827	Clpp	protein_coding
-1.53223	0.00653995	0.0415302	Baat	protein_coding
-1.53237	0.000682806	0.00902971	Dleu7	protein_coding
-1.53264	0.000172887	0.00360435	Mfsd4b5	protein_coding
-1.53273	7.42191e-06	0.000427293	Hdhd3	protein_coding
-1.5355	5.2057e-06	0.000331425	Slc22a18	protein_coding
-1.53702	5.22737e-06	0.000331425	Shf	protein_coding
-1.5391	4.37377e-05	0.00142024	Macrod1	protein_coding
-1.54005	3.41174e-05	0.00120767	Ndufa5	protein_coding
-1.54042	2.07446e-05	0.000882414	Ndufs4	protein_coding
-1.54158	0.000386617	0.00617191	Ninj1	protein_coding
-1.54186	2.65371e-07	4.49394e-05	Dhrs3	protein_coding
-1.54772	2.67435e-05	0.00104128	Cox4i1	protein_coding
-1.54781	5.43436e-05	0.00167762	CAAA01118383.1	protein_coding
-1.54858	0.000198705	0.00396519	Dnajc15	protein_coding
-1.55137	0.000361519	0.00591268	Il3ra	protein_coding
-1.55139	0.000257125	0.00466199	Hacl1	protein_coding
-1.55332	0.000386919	0.00617191	Snrpe	protein_coding
-1.55397	8.73923e-05	0.00224475	Cd83	protein_coding
-1.55457	0.000155828	0.00333905	Tcn2	protein_coding
-1.55498	0.000203089	0.00402336	Ebpl	protein_coding
-1.55745	0.000132045	0.00302345	Khk	protein_coding
-1.55771	1.17478e-05	0.000603503	Pfdn1	protein_coding
-1.55938	0.000231085	0.00432286	Tmem208	protein_coding
-1.56033	4.46993e-05	0.00144444	Hspe1	protein_coding
-1.56196	2.91576e-05	0.00108582	Pstpip1	protein_coding
-1.56388	0.000879732	0.010695	Sytl3	protein_coding
-1.56625	3.50394e-06	0.000253651	Gm128	protein_coding
-1.56708	0.000401508	0.00633901	Acsm1	protein_coding
-1.56775	0.000124524	0.0029259	Sem1	protein_coding
-1.56821	0.000143541	0.0031568	Polr2i	protein_coding
-1.56926	2.30075e-05	0.000953769	Fabp5	protein_coding
-1.57078	0.000256218	0.00465477	Fam173a	protein_coding
-1.57145	0.000518283	0.00748651	Il2rb	protein_coding
-1.57601	0.00103517	0.0119537	Pycard	protein_coding
-1.57743	0.00230729	0.0209029	Ubd	protein_coding
-1.57744	0.000260154	0.00468301	Eef1akmt4	protein_coding
-1.58021	9.81241e-05	0.00246664	Tmem238	protein_coding
-1.5826	2.86001e-05	0.00108034	Kbtbd3	protein_coding
-1.58384	1.91691e-06	0.000164829	Stbd1	protein_coding
-1.59021	0.00210766	0.0196981	Trim5	protein_coding
-1.59255	0.000908984	0.0108919	Tmem120a	protein_coding
-1.5963	5.57251e-05	0.00169943	Hhatl	protein_coding
-1.5979	2.64956e-05	0.00103883	Folr1	protein_coding
-1.59838	0.000226303	0.00425725	Vamp5	protein_coding
-1.6003	6.43191e-06	0.000384839	Eci3	protein_coding
-1.60071	4.34095e-06	0.000287984	1700021F05Rik	protein_coding
-1.60548	0.00769483	0.0466463	Rps27a	protein_coding
-1.6064	8.34871e-05	0.00218827	Sod1	protein_coding
-1.60698	0.000975464	0.0114624	Pgls	protein_coding
-1.60745	7.13419e-06	0.0004143	Serf1	protein_coding
-1.60786	2.67619e-06	0.000213556	Selenbp2	protein_coding
-1.60842	7.97147e-05	0.00211781	Ndufaf8	protein_coding
-1.60892	0.000179802	0.00371758	Snx20	protein_coding
-1.61167	0.000146859	0.00320864	Mrps11	protein_coding
-1.6127	0.00708306	0.044021	Slco1a4	protein_coding
-1.61383	4.30473e-06	0.000287984	Uqcc3	protein_coding
-1.61586	0.000493121	0.0072538	Rpl35a	protein_coding
-1.61595	2.93372e-06	0.000226086	Cela1	protein_coding
-1.6176	0.00443888	0.0322689	Cyp4f18	protein_coding
-1.61764	0.000468163	0.00700795	Thop1	protein_coding
-1.61818	0.000900074	0.0108371	Ndufa12	protein_coding
-1.61951	5.59598e-05	0.0017013	Gamt	protein_coding
-1.62084	0.000741015	0.00950463	Nenf	protein_coding
-1.6226	1.24037e-05	0.000624394	Rpl28	protein_coding
-1.62351	5.56172e-05	0.00169943	Cd209f	protein_coding
-1.62504	3.86569e-05	0.00132585	Mtx1	protein_coding
-1.62628	0.000531611	0.00761862	Rpl35	protein_coding
-1.6267	1.32794e-05	0.000653692	Dnase1	protein_coding
-1.62686	5.48035e-05	0.00168615	Myl6	protein_coding
-1.62786	0.000131481	0.00301398	Pop5	protein_coding
-1.62873	1.79684e-06	0.000159426	Ppp1r14a	protein_coding
-1.62897	1.4856e-05	0.000710356	Ndufb10	protein_coding
-1.63227	0.00302044	0.0247927	Edil3	protein_coding
-1.63298	0.000109371	0.00268206	Rpl14	protein_coding
-1.63314	5.89201e-06	0.00036322	Cox6b1	protein_coding
-1.63435	5.81349e-05	0.00173841	Ttc36	protein_coding
-1.63521	0.0036099	0.0280147	Crip1	protein_coding
-1.63712	6.80897e-05	0.00190262	Fam69b	protein_coding
-1.64007	0.00412954	0.0307338	Tdrd12	protein_coding
-1.64074	0.000403304	0.00636236	4930524J08Rik	protein_coding
-1.64319	9.87816e-05	0.00248006	Gm2000	protein_coding
-1.64325	0.00175982	0.0174438	Lctl	protein_coding
-1.64826	5.74309e-06	0.000357338	Depp1	protein_coding
-1.64851	0.000791777	0.00997062	Gm17018	protein_coding
-1.65271	3.59707e-05	0.00125992	Cox6c	protein_coding
-1.65313	9.66798e-05	0.00243645	Cd4	protein_coding
-1.65314	1.59125e-06	0.000151094	Ptges3l	protein_coding
-1.65376	0.000213551	0.0041371	Pomc	protein_coding
-1.65437	1.07024e-05	0.000559852	Nhej1	protein_coding
-1.65445	2.90095e-06	0.000225741	Rps29	protein_coding
-1.65464	2.66922e-07	4.49394e-05	Gadd45g	protein_coding
-1.66213	0.00359534	0.0279505	Clstn3	protein_coding
-1.6627	0.000567021	0.00795301	Enho	protein_coding
-1.66466	0.000212987	0.00413488	Asnsd1	protein_coding
-1.66474	0.00140111	0.0146586	Mcrip1	protein_coding
-1.66611	5.90704e-05	0.00175207	Slamf9	protein_coding
-1.66626	4.90219e-06	0.00031955	Atp5g1	protein_coding
-1.66712	0.00398534	0.0300174	Slc22a7	protein_coding
-1.66832	0.000122267	0.0028819	Rps19bp1	protein_coding
-1.67232	5.67744e-05	0.00171423	Lhpp	protein_coding
-1.67304	0.000130067	0.00299563	Ces1e	protein_coding
-1.67416	0.000146402	0.00320564	Exosc4	protein_coding
-1.67573	0.00280428	0.0235868	Insc	protein_coding
-1.67694	0.000161902	0.00342525	Ifi27l2a	protein_coding
-1.6771	8.86798e-05	0.00227199	Atp5l	protein_coding
-1.67952	0.00237223	0.0212842	Nrtn	protein_coding
-1.68016	0.000153126	0.00330624	Gm4950	protein_coding
-1.68017	2.364e-05	0.000970548	Acap1	protein_coding
-1.68608	0.000731237	0.00942144	Igf1	protein_coding
-1.68776	0.00597046	0.0389002	Gm10273	protein_coding
-1.68886	1.75167e-05	0.000787709	Ppa2	protein_coding
-1.69115	0.000210665	0.00410971	Lsm4	protein_coding
-1.69292	0.0001383	0.00309548	Mrpl46	protein_coding
-1.69391	0.000150475	0.00327693	Sycp3	protein_coding
-1.69425	3.09506e-06	0.000233235	Ccdc107	protein_coding
-1.69587	0.00117798	0.0130464	Btla	protein_coding
-1.69672	1.75352e-05	0.000787709	Ndufs5	protein_coding
-1.69846	0.00525884	0.0359594	Ppp1r14d	protein_coding
-1.6993	6.88481e-05	0.00192113	Atp5h	protein_coding
-1.69931	1.20878e-05	0.000611562	Ggct	protein_coding
-1.69956	4.74903e-05	0.00151749	Med29	protein_coding
-1.69978	3.58563e-05	0.00125811	Anapc11	protein_coding
-1.70061	1.47108e-06	0.000144476	Pdzk1ip1	protein_coding
-1.70134	0.000225693	0.00425725	Polr2k	protein_coding
-1.70195	0.000214727	0.0041371	Spag8	protein_coding
-1.70259	5.93789e-05	0.00175207	Adm2	protein_coding
-1.70261	1.1816e-05	0.000603912	Cyba	protein_coding
-1.70318	0.00367981	0.0282905	Mrgprg	protein_coding
-1.70585	8.22404e-06	0.000455162	Nat8f1	protein_coding
-1.70782	1.01689e-05	0.000538978	Gng11	protein_coding
-1.70873	2.97893e-05	0.00110524	Atp5d	protein_coding
-1.71133	0.000188547	0.00384286	2300009A05Rik	protein_coding
-1.71205	0.00192489	0.0185498	Il18	protein_coding
-1.71224	1.13011e-05	0.000586871	Uqcr10	protein_coding
-1.71548	3.37152e-05	0.00119969	Rnf8	protein_coding
-1.71711	1.21968e-05	0.000615522	Hexa	protein_coding
-1.71863	1.02505e-05	0.000539713	Mrpl58	protein_coding
-1.7187	0.000861766	0.0105406	Tmem205	protein_coding
-1.71969	4.24146e-05	0.00139851	Ndufs8	protein_coding
-1.72007	5.46363e-05	0.00168406	Zfp771	protein_coding
-1.72076	0.00652113	0.0414633	Gatm	protein_coding
-1.72112	0.00106679	0.0122132	Clec12a	protein_coding
-1.72523	0.00125935	0.0135839	Rps14	protein_coding
-1.72591	0.00218891	0.0201422	Ncf4	protein_coding
-1.72627	5.91213e-05	0.00175207	Cmc2	protein_coding
-1.72779	2.03295e-05	0.000870302	Ap2s1	protein_coding
-1.72874	0.00512251	0.0353773	Ly6c2	protein_coding
-1.72882	2.09373e-06	0.000176995	H2-DMa	protein_coding
-1.73067	1.61301e-05	0.00075683	Sctr	protein_coding
-1.73254	4.14557e-06	0.000284825	Rnf186	protein_coding
-1.73321	0.00015327	0.00330624	Lsm7	protein_coding
-1.73698	3.68714e-06	0.000260958	Supt3	protein_coding
-1.73739	2.66859e-05	0.00104128	Naa38	protein_coding
-1.74029	0.00024427	0.0045064	Mrpl11	protein_coding
-1.74121	0.00170734	0.0170607	Lag3	protein_coding
-1.74146	0.000268532	0.00478652	Fau	protein_coding
-1.74223	3.69913e-06	0.000260958	Gm14597	protein_coding
-1.74685	4.33521e-06	0.000287984	Bri3	protein_coding
-1.74924	0.000817158	0.0101941	Rpl32	protein_coding
-1.75323	1.57043e-06	0.000149827	Gpihbp1	protein_coding
-1.75414	0.000205854	0.00406704	Cox7a2	protein_coding
-1.75699	6.33246e-05	0.00182286	Hist2h3c2	protein_coding
-1.7575	0.000418753	0.00651882	2024-03-10	protein_coding
-1.76397	5.65668e-07	7.65754e-05	Ftl1-ps1	protein_coding
-1.7652	0.00211162	0.0196981	Npb	protein_coding
-1.76571	8.27239e-05	0.00217503	Uqcrh	protein_coding
-1.76638	0.000269414	0.00478783	Gpx4	protein_coding
-1.76766	5.68991e-05	0.00171423	Timd2	protein_coding
-1.76805	3.40708e-06	0.000248221	Mien1	protein_coding
-1.77183	1.68992e-05	0.00077124	Ccl27a	protein_coding
-1.77718	1.60634e-05	0.000755472	Cmss1	protein_coding
-1.77726	3.81467e-06	0.000268164	Elob	protein_coding
-1.77786	1.08082e-06	0.000121653	Ndufa3	protein_coding
-1.77835	3.24775e-08	9.29553e-06	Chchd10	protein_coding
-1.77966	1.86657e-05	0.000821329	Crybb3	protein_coding
-1.78109	0.000418283	0.00651882	Rps27	protein_coding
-1.78199	0.000818174	0.0102004	Higd1b	protein_coding
-1.78404	0.000151692	0.00328556	Slc35f1	protein_coding
-1.78834	7.00442e-05	0.00194848	Ndufa4l2	protein_coding
-1.78864	6.34752e-05	0.00182323	C1qa	protein_coding
-1.79014	9.66561e-06	0.00051917	Spa17	protein_coding
-1.79084	2.5564e-07	4.45369e-05	Ftl1	protein_coding
-1.79242	2.5138e-07	4.41789e-05	Slc34a3	protein_coding
-1.7963	4.98558e-06	0.000322187	Edf1	protein_coding
-1.7975	0.000119025	0.00282273	S100g	protein_coding
-1.80045	4.38938e-06	0.000290235	Ggnbp1	protein_coding
-1.80141	0.000130939	0.0030119	Cd79b	protein_coding
-1.81153	2.72356e-05	0.00105138	Akr7a5	protein_coding
-1.81352	0.000471528	0.00703954	Cenps	protein_coding
-1.81458	2.8939e-05	0.0010817	Miox	protein_coding
-1.8163	1.28075e-05	0.000636721	Commd1	protein_coding
-1.81654	0.000381672	0.00613215	Rpsa	protein_coding
-1.81904	0.000119649	0.00283353	Prkcb	protein_coding
-1.81974	3.26044e-05	0.00117422	1500011K16Rik	protein_coding
-1.82553	0.00503266	0.0349495	Scgb1c1	protein_coding
-1.82632	0.000815811	0.01019	Prr22	protein_coding
-1.82951	0.000408771	0.00641737	Fuom	protein_coding
-1.83068	4.58214e-07	6.48589e-05	Ndufa1	protein_coding
-1.8333	1.81342e-05	0.000806908	Selenow	protein_coding
-1.85033	0.000515604	0.00745858	Lat	protein_coding
-1.85102	4.41753e-05	0.00142981	Mrpl52	protein_coding
-1.85259	0.000259223	0.00467044	Cma1	protein_coding
-1.85342	3.2645e-05	0.00117422	D8Ertd738e	protein_coding
-1.85499	7.87205e-05	0.00210289	Minos1	protein_coding
-1.8554	2.85472e-05	0.00108034	Ndufa13	protein_coding
-1.85748	0.000702867	0.00920388	Lgals1	protein_coding
-1.86173	4.26166e-06	0.000286733	Apom	protein_coding
-1.86365	4.24403e-05	0.00139851	Mrps16	protein_coding
-1.86385	0.00123234	0.0133821	Vsig8	protein_coding
-1.86734	5.68919e-05	0.00171423	Myl4	protein_coding
-1.86892	2.73711e-05	0.00105458	Gucy2g	protein_coding
-1.87316	7.48059e-06	0.000427945	Rbp1	protein_coding
-1.87338	0.000160707	0.00341439	Cox4i2	protein_coding
-1.87493	0.000120072	0.00284018	S100a13	protein_coding
-1.88324	1.46497e-05	0.000702171	Naa10	protein_coding
-1.886	1.56242e-05	0.00073828	Fmc1	protein_coding
-1.88787	0.000106062	0.00263316	Atp5o	protein_coding
-1.88878	0.00184475	0.017973	Ms4a7	protein_coding
-1.88885	2.53478e-05	0.00100614	Hint2	protein_coding
-1.88955	0.000344466	0.00570834	Ccl5	protein_coding
-1.89028	8.11681e-06	0.000451723	Anapc13	protein_coding
-1.89058	0.000218082	0.00415725	Poln	protein_coding
-1.89107	0.00137926	0.0144981	C2cd4d	protein_coding
-1.89136	0.000130082	0.00299563	Gnal	protein_coding
-1.89239	3.09661e-06	0.000233235	Tmem213	protein_coding
-1.89289	0.00244143	0.0216434	Gm11627	protein_coding
-1.89353	0.000216093	0.00413721	Anks1b	protein_coding
-1.89731	4.0588e-06	0.000280865	Fabp7	protein_coding
-1.89971	4.78618e-08	1.26172e-05	Fxyd2	protein_coding
-1.89993	0.0001099	0.00269173	Rps21	protein_coding
-1.90705	3.06951e-05	0.00112483	Ucp1	protein_coding
-1.91042	0.00457801	0.0329456	Rbp7	protein_coding
-1.91378	0.00478181	0.0339729	Hsd17b2	protein_coding
-1.91617	6.84669e-07	8.73716e-05	Cd59b	protein_coding
-1.91727	0.00138433	0.0145412	Rps27rt	protein_coding
-1.92242	1.09357e-08	4.296e-06	Mdk	protein_coding
-1.9255	0.00134875	0.0142851	Gm10037	protein_coding
-1.92997	3.32382e-07	5.24352e-05	Serpinf2	protein_coding
-1.93159	4.06848e-05	0.00136786	Ndufb9	protein_coding
-1.93246	0.000388328	0.00618947	Ckb	protein_coding
-1.93436	1.62751e-05	0.000757962	Ndufa11	protein_coding
-1.93696	6.38551e-07	8.35722e-05	Ndufb7	protein_coding
-1.93702	4.59694e-07	6.48589e-05	Pgam2	protein_coding
-1.93744	1.27009e-05	0.000634572	Ndufc1	protein_coding
-1.93937	2.23192e-06	0.000184779	Retn	protein_coding
-1.93986	3.09025e-08	9.29553e-06	Aspdh	protein_coding
-1.94015	0.00085358	0.0104532	Prss53	protein_coding
-1.94062	2.42909e-05	0.000985159	Usmg5	protein_coding
-1.94184	0.0015936	0.0161741	Cysltr2	protein_coding
-1.94272	6.96034e-06	0.000406561	Psmg3	protein_coding
-1.94525	4.91248e-06	0.00031955	Chchd6	protein_coding
-1.94742	1.81613e-06	0.000159639	Lamtor4	protein_coding
-1.94901	5.58134e-05	0.00169943	Nme1	protein_coding
-1.95183	7.12776e-05	0.0019643	Sssca1	protein_coding
-1.95314	0.000626543	0.00854458	Clec2h	protein_coding
-1.9548	6.46207e-05	0.00183532	Rps15	protein_coding
-1.95819	2.44107e-06	0.000198003	Romo1	protein_coding
-1.965	0.00012902	0.00298489	Hsd3b4	protein_coding
-1.96733	0.000339053	0.00565135	Ptprcap	protein_coding
-1.97045	3.08336e-06	0.000233235	H2-Aa	protein_coding
-1.97423	4.22949e-06	0.0002867	Mrpl28	protein_coding
-1.97519	2.39743e-09	1.41272e-06	Cidea	protein_coding
-1.98526	2.41298e-05	0.000982603	Ddt	protein_coding
-1.99628	4.03763e-05	0.00136415	Defb19	protein_coding
-1.99922	0.00406685	0.0304709	Pabpn1l	protein_coding
-2.00699	1.02477e-06	0.00011742	Mcrip2	protein_coding
-2.007	1.95926e-05	0.000844168	Rpl36	protein_coding
-2.00804	0.000209093	0.004091	Nat9	protein_coding
-2.00839	9.23472e-06	0.000501403	Serf2	protein_coding
-2.00947	2.83671e-05	0.00108034	Stx8	protein_coding
-2.01164	0.000199224	0.00396927	Rplp1	protein_coding
-2.01183	0.000331024	0.0055545	Myl7	protein_coding
-2.01487	0.00153291	0.0156614	Ctsw	protein_coding
-2.01879	3.0427e-05	0.00111854	Dapk3	protein_coding
-2.02004	1.33358e-09	8.61877e-07	Adig	protein_coding
-2.02047	1.8164e-05	0.000806908	Rnaseh2c	protein_coding
-2.02787	9.12377e-05	0.00233224	Slc22a30	protein_coding
-2.02921	2.09388e-05	0.000885795	Fcmr	protein_coding
-2.02941	0.00606699	0.0393882	Amdhd1	protein_coding
-2.03027	2.07122e-05	0.000882414	Fxyd1	protein_coding
-2.03462	1.49484e-05	0.000713072	Vkorc1	protein_coding
-2.04604	0.00269976	0.0230169	Rpl36a-ps1	protein_coding
-2.04765	8.83025e-07	0.000104549	Ascc1	protein_coding
-2.04921	7.09083e-05	0.00195951	Rplp2	protein_coding
-2.05104	5.13933e-06	0.000330021	Rex1bd	protein_coding
-2.05267	0.00816475	0.0485115	Prok2	protein_coding
-2.05461	2.21918e-06	0.000184487	Snca	protein_coding
-2.05582	1.46834e-06	0.000144476	Ccdc151	protein_coding
-2.05952	0.000201771	0.00401437	Yjefn3	protein_coding
-2.06242	0.000337081	0.00563254	Arsi	protein_coding
-2.0646	0.00359262	0.0279418	Cabp2	protein_coding
-2.07093	0.000756137	0.00963077	Wfdc15b	protein_coding
-2.07578	1.70099e-05	0.000774532	Psca	protein_coding
-2.08155	0.000464772	0.00697502	Gchfr	protein_coding
-2.08462	0.00135349	0.0143098	Ccl3	protein_coding
-2.08911	0.000269428	0.00478783	Nnmt	protein_coding
-2.09095	0.0082125	0.0486993	Ccl4	protein_coding
-2.09327	5.22699e-06	0.000331425	Fkbp2	protein_coding
-2.09815	0.000759289	0.00965251	H2-DMb2	protein_coding
-2.10099	0.00357351	0.0278689	Cck	protein_coding
-2.10633	8.62796e-05	0.00223072	Rab24	protein_coding
-2.10666	1.37858e-05	0.000670384	Dpm3	protein_coding
-2.10716	2.48917e-05	0.00100403	Gm10073	protein_coding
-2.10744	6.27262e-05	0.00180823	Podxl2	protein_coding
-2.11102	5.57324e-06	0.000349063	Gngt2	protein_coding
-2.11379	0.00539804	0.036605	BC035044	protein_coding
-2.1168	1.10664e-06	0.000123013	Atp5j2	protein_coding
-2.12066	0.00683013	0.0428836	Gm14322	protein_coding
-2.12072	0.000111236	0.00271349	Selenom	protein_coding
-2.12991	3.23471e-05	0.0011677	Tmem160	protein_coding
-2.13295	1.39902e-05	0.00067704	S100b	protein_coding
-2.13319	6.25648e-05	0.00180823	Uqcc2	protein_coding
-2.13426	4.10943e-05	0.0013745	1600002K03Rik	protein_coding
-2.13587	0.00821625	0.0487019	Sycn	protein_coding
-2.14805	0.004081	0.0305541	Slc22a27	protein_coding
-2.15143	0.00232279	0.0209815	Gm8126	protein_coding
-2.15254	6.00411e-05	0.00176382	Dpys	protein_coding
-2.15785	2.6599e-08	8.32674e-06	H2-Ab1	protein_coding
-2.1595	1.77261e-07	3.55143e-05	Spp2	protein_coding
-2.16607	3.1216e-05	0.00113711	Fcna	protein_coding
-2.18198	0.00489338	0.0344117	Gnmt	protein_coding
-2.18295	3.03467e-05	0.00111764	Snrpd2	protein_coding
-2.18325	2.24694e-07	4.09249e-05	Mrps21	protein_coding
-2.18414	6.20192e-05	0.0017982	Cops9	protein_coding
-2.18414	0.00254943	0.0222682	Usp50	protein_coding
-2.19298	1.68127e-05	0.000769045	Foxs1	protein_coding
-2.19473	2.71724e-05	0.00105096	Gm5617	protein_coding
-2.20344	0.00586106	0.0385383	Aqp8	protein_coding
-2.21601	0.00222796	0.0203975	Slc25a47	protein_coding
-2.21696	3.76358e-05	0.0013023	BC147527	protein_coding
-2.22247	0.00253339	0.0222032	Gm10642	protein_coding
-2.23003	3.18521e-07	5.14643e-05	Cd74	protein_coding
-2.23206	0.0002855	0.00497823	Ccl8	protein_coding
-2.23628	0.00287579	0.023957	Vstm2l	protein_coding
-2.23708	0.00240554	0.0214295	P2ry10	protein_coding
-2.24221	2.02709e-08	6.88351e-06	Abhd14a	protein_coding
-2.2454	8.15915e-20	8.17343e-16	mt-Nd3	protein_coding
-2.25794	1.17e-05	0.000602596	Ndufa2	protein_coding
-2.25809	0.00220649	0.0202506	Prss27	protein_coding
-2.2614	0.000479262	0.00713375	C8g	protein_coding
-2.27355	4.14428e-05	0.00138385	Hist1h4h	protein_coding
-2.27426	1.69485e-06	0.000155052	Uqcrq	protein_coding
-2.28296	1.73097e-06	0.000156493	Hcst	protein_coding
-2.28761	0.000295812	0.00510711	Apoe	protein_coding
-2.28882	0.000197625	0.00395018	Gm1673	protein_coding
-2.29857	1.89832e-07	3.65701e-05	Gm19426	protein_coding
-2.31916	7.29756e-05	0.00200009	Gmds	protein_coding
-2.33056	0.000117271	0.00280206	Klkb1	protein_coding
-2.33058	0.0016339	0.0164416	Cyp4f15	protein_coding
-2.33376	1.07467e-05	0.000560704	Klk8	protein_coding
-2.33729	0.000933797	0.0110899	Pnliprp1	protein_coding
-2.35025	1.00985e-05	0.000536668	Ndufs6	protein_coding
-2.35718	1.86913e-05	0.000821329	Rpl38	protein_coding
-2.36775	0.00198623	0.0189136	Gzma	protein_coding
-2.36809	4.08673e-07	6.15621e-05	Cd52	protein_coding
-2.3829	4.89428e-05	0.00155399	Rpl41	protein_coding
-2.3973	5.97847e-06	0.000367419	Timm13	protein_coding
-2.39812	0.000134606	0.00306806	C1qtnf4	protein_coding
-2.39946	1.06062e-06	0.000120736	Fcrls	protein_coding
-2.40412	1.92676e-07	3.67643e-05	Smim27	protein_coding
-2.40583	5.77927e-09	2.69274e-06	H2-Eb1	protein_coding
-2.4079	0.00772502	0.0468151	Cd209d	protein_coding
-2.4146	0.00199996	0.0189811	Bcl2a1b	protein_coding
-2.41489	5.48723e-05	0.00168615	Thrsp	protein_coding
-2.42497	0.000145316	0.00318883	Nr2c2ap	protein_coding
-2.42902	3.71095e-05	0.00129136	Actn2	protein_coding
-2.44215	3.93099e-06	0.000275376	Bola2	protein_coding
-2.44565	1.38652e-05	0.000672615	Scand1	protein_coding
-2.45432	0.000185151	0.00379322	Rhox6	protein_coding
-2.46147	0.000749663	0.00957876	Ccr7	protein_coding
-2.47344	3.24016e-06	0.000239375	Pet100	protein_coding
-2.47601	0.00189898	0.0183886	Pax6	protein_coding
-2.48111	3.48107e-05	0.00122744	Mt3	protein_coding
-2.48787	8.47286e-07	0.000101649	Rhbg	protein_coding
-2.4949	0.0061283	0.0396398	Cd6	protein_coding
-2.50427	3.48596e-05	0.00122744	mt-Nd6	protein_coding
-2.51593	0.00131032	0.0139788	Guca1a	protein_coding
-2.51861	3.00264e-05	0.00110992	Ndufb2	protein_coding
-2.51986	7.20302e-06	0.000417088	Zfp524	protein_coding
-2.54393	6.12183e-05	0.00178298	Tsacc	protein_coding
-2.56447	0.00418294	0.0310275	Sfta2	protein_coding
-2.57378	1.43405e-05	0.000690656	Lst1	protein_coding
-2.57401	1.55805e-07	3.3117e-05	Cox7a1	protein_coding
-2.57415	0.00394816	0.0298129	Abcg8	protein_coding
-2.5745	0.00368288	0.0283032	Cd7	protein_coding
-2.57524	3.36951e-06	0.00024638	Ltb	protein_coding
-2.5804	6.46843e-07	8.35722e-05	Aif1	protein_coding
-2.6094	0.00512483	0.0353811	Npy5r	protein_coding
-2.62987	1.58684e-07	3.3117e-05	Inmt	protein_coding
-2.66284	0.000184175	0.00378456	Apol9b	protein_coding
-2.69446	6.41599e-07	8.35722e-05	Uqcr11	protein_coding
-2.71322	1.15069e-07	2.56157e-05	Atp5k	protein_coding
-2.71524	3.20477e-06	0.000237806	Wdr89	protein_coding
-2.71767	1.43003e-06	0.000142112	Smim22	protein_coding
-2.72335	8.8181e-07	0.000104549	Tmem256	protein_coding
-2.73947	2.61758e-06	0.000210615	Cited1	protein_coding
-2.74192	7.31216e-05	0.00200135	Pacrg	protein_coding
-2.74744	9.6203e-07	0.000111412	Comtd1	protein_coding
-2.7509	0.00184367	0.017973	Gm11634	protein_coding
-2.77165	1.49743e-08	5.52877e-06	Batf3	protein_coding
-2.77443	4.52844e-07	6.48589e-05	Cxcl9	protein_coding
-2.776	0.00102262	0.0118497	Spink4	protein_coding
-2.79897	4.81576e-05	0.00153392	Rpl21	protein_coding
-2.81949	0.000736666	0.00948161	Immp2l	protein_coding
-2.8309	6.13874e-06	0.000374968	Kap	protein_coding
-2.85405	0.000213996	0.0041371	Mcpt4	protein_coding
-2.88981	3.69576e-06	0.000260958	Gm10563	protein_coding
-2.93446	1.71004e-06	0.00015573	Ces1g	protein_coding
-2.96559	6.9754e-05	0.0019437	Ttr	protein_coding
-3.00281	8.72533e-08	2.13185e-05	Slc22a28	protein_coding
-3.01865	1.11787e-09	7.72293e-07	Alas2	protein_coding
-3.03104	0.00326595	0.0261629	CR974586.5	protein_coding
-3.03898	1.6413e-05	0.000760114	Lypd2	protein_coding
-3.04302	0.00591209	0.0386961	Azgp1	protein_coding
-3.04487	0.00701291	0.0437025	Xlr5c	protein_coding
-3.05313	0.00834608	0.0492095	Abra	protein_coding
-3.05395	7.9352e-07	9.57722e-05	Etfb	protein_coding
-3.07371	4.36401e-07	6.42889e-05	Atp5e	protein_coding
-3.08376	0.00809633	0.048248	Psma8	protein_coding
-3.12361	8.6606e-05	0.00223314	Cd3g	protein_coding
-3.13268	0.000971207	0.0114306	Cdk15	protein_coding
-3.14442	1.30546e-16	8.71828e-13	Retnla	protein_coding
-3.16437	0.00088389	0.0107261	Dapl1	protein_coding
-3.18776	1.12238e-07	2.55436e-05	Gcat	protein_coding
-3.20282	0.000124618	0.0029259	Gimap7	protein_coding
-3.21423	0.00559378	0.0374297	Prlh	protein_coding
-3.21821	8.09835e-05	0.00213487	Zap70	protein_coding
-3.26799	0.00097893	0.0114964	Foxa3	protein_coding
-3.27185	3.10666e-12	7.78023e-09	Cox8b	protein_coding
-3.29455	5.56296e-05	0.00169943	Mbl1	protein_coding
-3.32204	3.00895e-05	0.00111021	Gltpd2	protein_coding
-3.32601	0.00283562	0.0237905	Iqch	protein_coding
-3.3446	1.22177e-13	4.07969e-10	Cox6a2	protein_coding
-3.48161	6.35476e-06	0.000383026	Siglech	protein_coding
-3.50039	1.88689e-09	1.14557e-06	Nkg7	protein_coding
-3.51343	4.32426e-05	0.00141102	Lrmda	protein_coding
-3.5611	1.57295e-08	5.52877e-06	Fam25c	protein_coding
-3.59203	0.000397274	0.00629806	Cd209b	protein_coding
-3.66524	0.000161714	0.00342525	Adgre4	protein_coding
-3.71588	2.21183e-11	2.95427e-08	Pvalb	protein_coding
-3.74832	0.00455747	0.032853	Acbd7	protein_coding
-3.78984	1.2687e-06	0.000135204	Dnase1l3	protein_coding
-3.81788	0.00486215	0.0342681	AI182371	protein_coding
-3.82582	0.00430805	0.031675	Samd3	protein_coding
-4.00582	0.00322458	0.02596	Scn11a	protein_coding
-4.15181	2.87295e-05	0.00108034	Cdh23	protein_coding
-4.26384	4.44903e-07	6.48589e-05	Cd3d	protein_coding
-4.33781	0.000140372	0.00311791	Trf	protein_coding
-4.56889	0.00263242	0.0226354	Bhlha9	protein_coding
-4.81015	0.000805561	0.0100998	Gm10800	protein_coding
-4.88393	0.000126963	0.00295779	Gm525	protein_coding
-4.88948	0.00614896	0.0397273	AC133103.1	protein_coding
-4.92544	0.0059409	0.0387946	Mpped1	protein_coding
-4.9814	2.26495e-06	0.000185977	Cd8b1	protein_coding
-5.0519	0.00265385	0.0227318	Xcl1	protein_coding
-5.08987	0.00129707	0.0138818	Gm11437	protein_coding
-5.16224	4.87927e-05	0.00155169	C130026I21Rik	protein_coding
-5.43554	6.59129e-06	0.0003907	Hbb-bt	protein_coding
-5.50899	1.97099e-24	3.94889e-20	Gapdh	protein_coding
-5.51071	0.00519368	0.0356476	Gm1113	protein_coding
-5.62284	0.00807767	0.0481726	Atp6ap1l	protein_coding
-5.66203	0.00141037	0.0147247	Grin2a	protein_coding
-5.67945	0.00565462	0.0376632	Catsperb	protein_coding
-5.69905	1.06715e-06	0.000120793	Hbb-bs	protein_coding
-5.70973	0.00247537	0.0218473	Hecw1	protein_coding
-5.7289	0.000124759	0.0029259	Vmn2r23	protein_coding
-5.75084	0.00311166	0.0253526	Klrb1	protein_coding
-5.75598	0.00115053	0.0128274	Mup21	protein_coding
-5.971	3.00103e-07	4.88827e-05	Hba-a1	protein_coding
-6.19156	0.00154879	0.0157914	Vmn1r13	protein_coding
-6.23989	0.00109183	0.0123796	9330182O14Rik	protein_coding
-6.35004	0.000104325	0.00259325	Fmr1nb	protein_coding
-6.49331	0.000416078	0.00650752	Akap3	protein_coding
-6.51089	2.22001e-05	0.000924698	Ccl19	protein_coding
-6.56317	0.000627356	0.00854458	Lipo2	protein_coding
-6.96578	1.6701e-05	0.000765686	Vmn2r100	protein_coding
-7.02058	2.41193e-08	7.92181e-06	Hba-a2	protein_coding
-7.25139	4.04297e-07	6.13643e-05	Uty	protein_coding
-7.4661	9.23343e-06	0.000501403	Lce1i	protein_coding
-7.50988	3.7759e-05	0.00130431	Slco1a1	protein_coding
-7.80722	0.00214293	0.0198491	Ddx3y	protein_coding

## Sheet: male_D3_vs_D0
log2FoldChange	pvalue	padj	gene_name	gene_biotype
7.74449	0.0119786	0.0470833	Myh4	protein_coding
7.27126	5.12242e-10	4.57251e-08	Il1f6	protein_coding
5.7356	6.04483e-05	0.0008625	Cuzd1	protein_coding
5.32741	0.000467238	0.00416379	C2cd4b	protein_coding
4.90306	0.000167562	0.00188253	Ccl20	protein_coding
4.71091	1.90749e-07	7.79321e-06	Gdf7	protein_coding
4.65218	0.00283263	0.0158408	Zkscan16	protein_coding
4.63575	4.87045e-12	7.83884e-10	Cxcl1	protein_coding
4.603	0.00386231	0.0200385	Spata46	protein_coding
4.54495	1.82414e-05	0.00033495	Zfp973	protein_coding
4.51437	0.000430071	0.00391972	Il31ra	protein_coding
4.46477	2.57825e-05	0.000439606	4930518I15Rik	protein_coding
4.42934	3.17911e-12	5.40321e-10	Eda2r	protein_coding
4.41059	0.00666692	0.0303786	E030018B13Rik	protein_coding
4.39991	0.00583	0.0274647	Pde2a	protein_coding
4.39935	0.00583035	0.0274647	Ddi1	protein_coding
4.38521	0.00559929	0.02666	Hrnr	protein_coding
4.31125	0.0073213	0.0325196	Abhd16b	protein_coding
4.27105	0.000321907	0.00314646	Fam83b	protein_coding
4.26685	1.38291e-08	8.59061e-07	Egr2	protein_coding
4.23605	7.80435e-05	0.00106012	Ugt1a10	protein_coding
4.22429	0.00194597	0.011952	Rptn	protein_coding
4.21523	1.2503e-05	0.000246577	Adgra1	protein_coding
4.18243	2.80631e-09	2.07014e-07	Lif	protein_coding
4.13577	0.0118798	0.0467816	Gm21969	protein_coding
4.05556	0.00421407	0.0214438	Hmga2	protein_coding
4.0056	0.00407226	0.0209024	Ankrd53	protein_coding
4.00557	1.17424e-06	3.60501e-05	Cyp4a14	protein_coding
3.95098	0.00493549	0.0241434	Fam205c	protein_coding
3.90832	0.00355478	0.0188803	Cyp2b9	protein_coding
3.83002	7.77433e-09	5.12937e-07	1700007K13Rik	protein_coding
3.82709	0.00887642	0.0375432	Izumo1	protein_coding
3.78543	0.000554305	0.00469213	Muc4	protein_coding
3.76654	0.00455869	0.0227453	Zbtb16	protein_coding
3.75842	0.0129153	0.0499427	4930404N11Rik	protein_coding
3.7517	1.10632e-06	3.42863e-05	Fosb	protein_coding
3.72969	0.000632533	0.00519249	Sec14l5	protein_coding
3.61062	1.02835e-07	4.6604e-06	Dscaml1	protein_coding
3.59765	0.00243534	0.0141595	Nptx1	protein_coding
3.58702	0.0046769	0.0232097	1700020D05Rik	protein_coding
3.58369	0.00701232	0.0314762	B430306N03Rik	protein_coding
3.54522	2.05729e-08	1.20738e-06	Lcn2	protein_coding
3.52131	2.01275e-13	4.54902e-11	Ddias	protein_coding
3.51638	0.000197335	0.00214283	Ptprh	protein_coding
3.45393	3.95952e-06	9.58234e-05	Inka2	protein_coding
3.42759	0.00362459	0.019122	Olfr1318	protein_coding
3.32432	0.0010015	0.00730163	Zfp365	protein_coding
3.30206	3.00077e-15	9.80791e-13	Psrc1	protein_coding
3.25683	2.70884e-05	0.000456379	Adamts4	protein_coding
3.2323	0.00265521	0.0151193	Ghrl	protein_coding
3.21808	1.41569e-20	1.07416e-17	Ces2e	protein_coding
3.21084	0.00220262	0.0131313	Rec114	protein_coding
3.20958	0.000688596	0.00552255	Mfrp	protein_coding
3.17686	0.000839119	0.00639192	Naip1	protein_coding
3.15623	2.04667e-06	5.64694e-05	Gm38394	protein_coding
3.15564	0.00269845	0.0152826	Cyp17a1	protein_coding
3.1383	0.000438062	0.00396702	Saa4	protein_coding
3.10445	2.07131e-19	1.29426e-16	Cdkn1a	protein_coding
3.07089	2.67524e-12	4.58351e-10	Fos	protein_coding
3.04205	0.000313256	0.00307396	Schip1	protein_coding
2.97402	0.0111634	0.0446221	Ugt1a1	protein_coding
2.96022	0.00658838	0.0301154	Cyp27b1	protein_coding
2.93963	0.00478172	0.0235752	Fut2	protein_coding
2.91867	7.39178e-10	6.38367e-08	Egr1	protein_coding
2.91805	3.38414e-05	0.000544548	Ppp1r3f	protein_coding
2.90672	0.000465579	0.00415598	Cemip	protein_coding
2.9013	0.00161799	0.0104306	Celf5	protein_coding
2.87069	0.000545115	0.00463301	Atf3	protein_coding
2.84825	0.00120882	0.00840993	Gpr63	protein_coding
2.84497	0.00269537	0.0152743	Hesx1	protein_coding
2.83443	0.00120763	0.0084091	Il1rn	protein_coding
2.82876	9.43771e-06	0.000196188	Lilrb4a	protein_coding
2.82711	0.000179737	0.001994	Rgs16	protein_coding
2.81997	0.00172058	0.0109442	Ros1	protein_coding
2.8042	0.000717793	0.00569684	Dbp	protein_coding
2.77762	1.64983e-14	4.73658e-12	Per3	protein_coding
2.76938	1.41823e-32	3.3478e-29	Per2	protein_coding
2.76085	0.000703707	0.00560775	Zc3h11a	protein_coding
2.75478	0.00267518	0.0152085	4931422A03Rik	protein_coding
2.74146	0.00282538	0.0158086	Cntd1	protein_coding
2.74042	0.00435922	0.0219771	Pcdhgb1	protein_coding
2.7385	0.000426578	0.00390127	Bdkrb2	protein_coding
2.72752	0.00290499	0.0161393	Pcdhga4	protein_coding
2.71211	1.64702e-09	1.27742e-07	Nr4a1	protein_coding
2.69498	0.00240018	0.0139962	Gm14226	protein_coding
2.68927	0.000833556	0.00636096	Pcdhgb7	protein_coding
2.68412	0.00224838	0.0133613	Lcor	protein_coding
2.68218	0.00046979	0.00417993	Pcdhgb2	protein_coding
2.65638	0.00726858	0.0323395	Rab4b	protein_coding
2.64739	0.00158839	0.0102899	Zfp382	protein_coding
2.64379	1.89367e-09	1.45764e-07	Ciart	protein_coding
2.63252	0.00019018	0.00208374	4933411K16Rik	protein_coding
2.62809	2.29418e-05	0.000399835	Hif3a	protein_coding
2.62049	0.00876717	0.0372145	Pcdhgc4	protein_coding
2.59559	0.0101833	0.0416117	Gm9938	protein_coding
2.59372	0.00410454	0.0210123	Slfn3	protein_coding
2.58936	1.34197e-08	8.38534e-07	Plcd4	protein_coding
2.58919	4.13484e-10	3.83601e-08	Prrg4	protein_coding
2.57136	0.000222858	0.00236731	1700109H08Rik	protein_coding
2.56682	0.00133227	0.00903706	Rnf39	protein_coding
2.5647	0.001231	0.00852153	Vash1	protein_coding
2.55442	0.00639336	0.0294508	4930412O13Rik	protein_coding
2.55172	0.000822576	0.00629299	Pkdrej	protein_coding
2.55172	9.6315e-06	0.000199436	Hgf	protein_coding
2.532	4.37995e-11	5.63952e-09	Btg2	protein_coding
2.51329	0.0125017	0.0487606	Gfap	protein_coding
2.50975	1.92069e-06	5.36204e-05	Map3k6	protein_coding
2.50853	0.00291471	0.0161763	Ptgs2	protein_coding
2.50513	8.43997e-05	0.00112565	Piezo1	protein_coding
2.47375	0.00351224	0.0187012	Lrch3	protein_coding
2.47331	8.58537e-19	4.92962e-16	Kynu	protein_coding
2.46685	7.02117e-11	8.38005e-09	Trpv6	protein_coding
2.46357	0.000789176	0.00610563	Plag1	protein_coding
2.45651	0.000864619	0.00653928	Wnt10a	protein_coding
2.44575	0.000969466	0.00712141	Npy6r	protein_coding
2.44131	0.0108464	0.0436505	Greb1	protein_coding
2.42104	0.00428798	0.0217159	Gm16485	protein_coding
2.41636	1.33119e-06	3.99451e-05	Kcnip2	protein_coding
2.40352	0.00276973	0.0155875	D330020A13Rik	protein_coding
2.38442	0.01106	0.0442837	Hspa1l	protein_coding
2.3842	0.00226422	0.0134442	Mbnl3	protein_coding
2.33394	0.00419818	0.021404	Arhgef37	protein_coding
2.30911	0.00988098	0.040639	Hoxd3	protein_coding
2.29446	0.00405198	0.0208235	Sdk2	protein_coding
2.29429	7.3851e-08	3.50709e-06	Gem	protein_coding
2.28902	0.00641357	0.0295119	Ano3	protein_coding
2.28273	0.000105528	0.00132817	Grem2	protein_coding
2.27951	0.0049802	0.0243061	Zim1	protein_coding
2.27851	0.00889549	0.0375939	Klhl11	protein_coding
2.25618	5.32032e-10	4.7293e-08	Nktr	protein_coding
2.25472	2.29303e-05	0.000399835	Gm6614	protein_coding
2.24604	0.00280698	0.0157429	Rbm41	protein_coding
2.2418	0.00822143	0.0354648	Slc4a5	protein_coding
2.22394	0.00380583	0.0198127	Tgfbr3l	protein_coding
2.20952	0.00674937	0.0306259	Gm36210	protein_coding
2.20803	0.00954079	0.0395681	Nynrin	protein_coding
2.20654	7.20451e-08	3.43184e-06	Gm10382	protein_coding
2.2035	0.00668597	0.0304292	Zfp955b	protein_coding
2.20166	0.00676831	0.0306987	Col13a1	protein_coding
2.19541	0.00296817	0.0164087	Agbl2	protein_coding
2.19268	0.00583325	0.0274723	Rarb	protein_coding
2.18814	0.00501485	0.0244079	Ugt1a6a	protein_coding
2.17977	0.00606861	0.028333	D630044L22Rik	protein_coding
2.16864	4.50737e-06	0.000106755	Notch1	protein_coding
2.16827	1.17353e-06	3.60501e-05	Clca3a1	protein_coding
2.16817	3.20948e-08	1.73112e-06	Sned1	protein_coding
2.15646	0.000109468	0.00135923	Fgg	protein_coding
2.15416	0.00362874	0.0191338	Hoxa6	protein_coding
2.13694	7.39552e-08	3.50709e-06	Gtse1	protein_coding
2.13595	0.0069694	0.0313497	Adam1b	protein_coding
2.13291	0.00969803	0.0400251	Rin1	protein_coding
2.1288	7.12066e-12	1.09622e-09	Per1	protein_coding
2.12585	0.00442878	0.0222342	Pcdhgb4	protein_coding
2.12171	1.52148e-09	1.20163e-07	Stard9	protein_coding
2.1201	0.00543278	0.0260071	Macc1	protein_coding
2.10209	0.00343627	0.0183703	Ing4	protein_coding
2.09302	1.45815e-05	0.000278763	Pappa	protein_coding
2.09148	1.57107e-05	0.000295981	Abcb1b	protein_coding
2.08072	6.46514e-14	1.6957e-11	Pdxk	protein_coding
2.05689	1.45107e-05	0.000277729	Pck1	protein_coding
2.04787	0.00863032	0.0367953	Gm49405	protein_coding
2.04552	1.37583e-05	0.000265964	Asb11	protein_coding
2.04464	0.0116505	0.0460491	Gabra4	protein_coding
2.03573	0.00913782	0.0382928	Rab2b	protein_coding
2.03171	1.97496e-09	1.50387e-07	Zbtb37	protein_coding
2.02425	0.000643508	0.00525215	Fga	protein_coding
1.99302	2.80759e-11	3.72795e-09	Srcap	protein_coding
1.98967	4.97723e-12	7.95048e-10	Exph5	protein_coding
1.98531	5.90814e-07	2.07532e-05	Fgl1	protein_coding
1.96196	0.00854839	0.0365487	Fndc9	protein_coding
1.95895	0.000768599	0.00598128	4931406P16Rik	protein_coding
1.95589	0.000457821	0.00410051	Ncoa4	protein_coding
1.95442	0.00939302	0.0391054	Pcdhgb6	protein_coding
1.9399	0.00027325	0.00275912	Atp7a	protein_coding
1.93893	0.00140932	0.0094184	Corin	protein_coding
1.92925	0.0101621	0.0415662	Zfp109	protein_coding
1.92355	1.58058e-08	9.59411e-07	Scel	protein_coding
1.92147	0.000445662	0.00402213	Slc38a3	protein_coding
1.91697	4.97084e-24	5.86697e-21	Plk2	protein_coding
1.90565	0.000756318	0.00590926	Soga1	protein_coding
1.89071	5.39961e-22	4.98759e-19	Spon1	protein_coding
1.88941	0.0114614	0.0454369	Gapdhs	protein_coding
1.88345	0.000708681	0.00563681	Pdpr	protein_coding
1.87921	0.000407805	0.00376197	Tet2	protein_coding
1.87116	7.45733e-08	3.52853e-06	Prox1	protein_coding
1.86968	1.86111e-08	1.10754e-06	Gdf15	protein_coding
1.85781	0.00192141	0.0118595	Ston1	protein_coding
1.85764	3.7774e-08	1.98641e-06	Junb	protein_coding
1.85128	3.41077e-05	0.000546882	Rev1	protein_coding
1.85068	2.76117e-10	2.74117e-08	Itgb2l	protein_coding
1.84871	0.00165776	0.0106272	Tnn	protein_coding
1.84689	9.92779e-05	0.00126829	Tll1	protein_coding
1.84565	0.00191194	0.0118079	Xdh	protein_coding
1.83952	4.63023e-09	3.26808e-07	Gpr17	protein_coding
1.83255	2.2551e-09	1.69892e-07	Ephx1	protein_coding
1.83236	6.36487e-09	4.34797e-07	Phyhd1	protein_coding
1.83063	1.34868e-12	2.51339e-10	Peg3	protein_coding
1.82866	1.08483e-10	1.23247e-08	Syne3	protein_coding
1.82665	1.42894e-05	0.000274689	Trpm3	protein_coding
1.81552	1.00998e-05	0.000207716	Cox6b2	protein_coding
1.8101	3.37069e-06	8.42475e-05	Myom2	protein_coding
1.79692	1.27394e-45	5.41295e-42	Ccng1	protein_coding
1.79638	2.92118e-07	1.12023e-05	Slc25a25	protein_coding
1.78809	0.000103183	0.00130879	Klf7	protein_coding
1.78431	3.25713e-09	2.38613e-07	Zfp36	protein_coding
1.76833	3.43366e-07	1.2843e-05	Cyp4a10	protein_coding
1.75744	3.74388e-07	1.39054e-05	Stc1	protein_coding
1.75708	0.000330345	0.00320757	Pik3c2a	protein_coding
1.75661	2.35151e-06	6.29193e-05	Cyyr1	protein_coding
1.75569	6.85041e-06	0.000150348	Nr2c2	protein_coding
1.75041	0.00656236	0.0300533	Itga2	protein_coding
1.7503	0.000578428	0.00485144	Vps13c	protein_coding
1.74613	4.48522e-08	2.30166e-06	Col27a1	protein_coding
1.73982	0.000975964	0.00715354	Usp9x	protein_coding
1.73707	0.000466369	0.00415779	Alx1	protein_coding
1.73115	7.43507e-19	4.38772e-16	Trp53inp1	protein_coding
1.72581	1.05349e-06	3.30596e-05	Ppara	protein_coding
1.72472	8.05255e-09	5.28014e-07	Srrm2	protein_coding
1.72233	0.000338325	0.00327309	Ccdc9b	protein_coding
1.71308	2.19519e-10	2.27497e-08	Nfkbiz	protein_coding
1.70386	4.63353e-13	9.65092e-11	Bhlhe40	protein_coding
1.70225	0.0114962	0.045558	Hmgcs2	protein_coding
1.70146	0.00458436	0.0228358	Mfsd4a	protein_coding
1.7	4.21907e-05	0.000643923	Tert	protein_coding
1.69907	0.000699556	0.00558934	Pkd1	protein_coding
1.69561	1.62019e-10	1.73843e-08	Osmr	protein_coding
1.69325	8.99533e-12	1.30894e-09	Frem1	protein_coding
1.67772	1.13365e-05	0.000228405	Fgf18	protein_coding
1.67566	1.69831e-06	4.88236e-05	Ap4e1	protein_coding
1.66717	7.9473e-11	9.27694e-09	Cyr61	protein_coding
1.66704	5.06824e-20	3.36483e-17	Myo1b	protein_coding
1.66237	4.66302e-08	2.36912e-06	Gprin3	protein_coding
1.65872	5.35261e-08	2.66314e-06	Fat4	protein_coding
1.65533	9.11881e-05	0.00119218	Abca1	protein_coding
1.65173	0.000470412	0.0041833	mt-Atp8	protein_coding
1.64382	0.00156917	0.0101979	Syne1	protein_coding
1.64131	0.000121032	0.00146514	Fam208b	protein_coding
1.63875	0.000602296	0.0049925	Rybp	protein_coding
1.6382	1.8644e-09	1.44033e-07	Icam1	protein_coding
1.63266	5.81723e-05	0.00083699	Dzip1	protein_coding
1.63122	1.06176e-16	4.69938e-14	Rasgef1b	protein_coding
1.62683	2.1636e-05	0.000382728	Aen	protein_coding
1.62231	0.0079922	0.0346731	Lrit3	protein_coding
1.61869	0.000824047	0.00630198	Robo1	protein_coding
1.61788	0.00124588	0.00860258	Ddit4	protein_coding
1.61475	8.64794e-25	1.14828e-21	Dsp	protein_coding
1.61178	3.52758e-06	8.70423e-05	Fcgbp	protein_coding
1.61077	0.00276173	0.0155486	Helz2	protein_coding
1.60848	0.00331453	0.0178317	Fam120c	protein_coding
1.60683	1.11506e-12	2.13418e-10	Acnat1	protein_coding
1.60245	2.2532e-12	3.95614e-10	Nr1d2	protein_coding
1.60236	0.000495096	0.00433209	Galnt15	protein_coding
1.59918	0.000180457	0.00199886	Gc	protein_coding
1.59344	0.00161822	0.0104306	Aldh1a1	protein_coding
1.59201	0.000902961	0.00674759	Serpine1	protein_coding
1.59183	4.79611e-08	2.42027e-06	P2ry14	protein_coding
1.58965	9.31855e-10	7.70321e-08	Ppl	protein_coding
1.58691	1.88893e-05	0.000344388	Entpd1	protein_coding
1.58401	3.39215e-06	8.46841e-05	Pdgfra	protein_coding
1.57951	1.58358e-34	4.20538e-31	Gria3	protein_coding
1.57308	6.94712e-29	1.34174e-25	Rapgef5	protein_coding
1.5665	0.0123715	0.0483238	Abca6	protein_coding
1.56225	0.0067289	0.0305591	Slc10a5	protein_coding
1.56021	5.36832e-11	6.70882e-09	Ptpn14	protein_coding
1.55791	1.06184e-06	3.32184e-05	Lepr	protein_coding
1.55534	3.09992e-06	7.89189e-05	Sncaip	protein_coding
1.55304	3.47043e-16	1.31659e-13	Dusp1	protein_coding
1.54772	1.6816e-10	1.78628e-08	Fat1	protein_coding
1.5476	6.72592e-07	2.31217e-05	Sema3d	protein_coding
1.541	0.00475619	0.0234716	Zfp507	protein_coding
1.5403	7.64567e-06	0.000164073	Apold1	protein_coding
1.53926	9.26308e-05	0.00120453	Gldc	protein_coding
1.53559	1.81759e-06	5.14702e-05	Adgrg6	protein_coding
1.53551	1.23948e-06	3.76183e-05	Cyp2d22	protein_coding
1.5297	1.58254e-07	6.65763e-06	Polk	protein_coding
1.52624	3.56438e-08	1.89313e-06	Usp34	protein_coding
1.52553	5.48415e-06	0.000124744	Mtcp1	protein_coding
1.52138	0.000795025	0.00613524	Mybl1	protein_coding
1.51997	2.34172e-11	3.14873e-09	Dpm1	protein_coding
1.51207	0.00624166	0.0289318	Irs1	protein_coding
1.51202	2.88291e-05	0.000479581	Nuak2	protein_coding
1.51014	3.03154e-06	7.7784e-05	Tnc	protein_coding
1.50443	2.15986e-18	1.20753e-15	Rdh16	protein_coding
1.5014	0.00120231	0.0083775	Styx	protein_coding
-1.50048	0.000886586	0.00666963	S100a13	protein_coding
-1.50106	3.32718e-06	8.38505e-05	Ndufb7	protein_coding
-1.50305	0.00013285	0.00156974	Sssca1	protein_coding
-1.50318	2.72968e-05	0.000458798	Gm10638	protein_coding
-1.50344	5.83076e-05	0.00083699	Ndufa1	protein_coding
-1.51155	1.02558e-06	3.22792e-05	Arntl	protein_coding
-1.51174	0.000674179	0.00543978	Sdhaf1	protein_coding
-1.51269	0.000157172	0.00178562	Mrpl52	protein_coding
-1.51288	1.01417e-06	3.19673e-05	Ccdc151	protein_coding
-1.51288	0.000639295	0.00522378	Sec61g	protein_coding
-1.51597	1.57159e-05	0.000295981	Ppp1r35	protein_coding
-1.51702	0.00325132	0.0175762	Aurkb	protein_coding
-1.51793	0.00440906	0.0221653	Jchain	protein_coding
-1.51911	1.33127e-05	0.000259476	Ninj1	protein_coding
-1.52013	0.000500811	0.0043695	H2afj	protein_coding
-1.52164	0.010943	0.0439311	Masp2	protein_coding
-1.52247	0.00258654	0.0148236	Yjefn3	protein_coding
-1.5238	0.00241541	0.0140667	H1fx	protein_coding
-1.52395	0.0013967	0.00935167	Rgs10	protein_coding
-1.52598	3.42723e-07	1.28415e-05	Odc1	protein_coding
-1.53053	5.65093e-05	0.000818897	1110008P14Rik	protein_coding
-1.53259	0.000322388	0.00314902	Fcgr4	protein_coding
-1.53312	0.000559048	0.00472434	C1qa	protein_coding
-1.53488	0.00102892	0.00743267	Cd164l2	protein_coding
-1.53659	0.000430039	0.00391972	Ndufc1	protein_coding
-1.53778	0.00955365	0.0395879	Ptprcap	protein_coding
-1.54004	0.0111192	0.0444789	Cxcr6	protein_coding
-1.54585	0.0122981	0.0480724	Timp4	protein_coding
-1.54632	0.00242482	0.0141099	Gpr150	protein_coding
-1.54719	0.000439844	0.00398146	Usmg5	protein_coding
-1.54985	0.000118009	0.00143839	Tyrobp	protein_coding
-1.55256	5.03191e-05	0.000747573	Mrpl54	protein_coding
-1.55636	0.00459578	0.0228712	Uchl1	protein_coding
-1.55745	0.000376255	0.0035448	Lsm4	protein_coding
-1.55836	0.000743788	0.00583091	Cdca8	protein_coding
-1.56126	8.87532e-05	0.00116753	Lamtor4	protein_coding
-1.56405	0.000237503	0.00247583	Adipoq	protein_coding
-1.56555	5.3572e-07	1.90948e-05	Rhov	protein_coding
-1.56684	0.000153204	0.00175178	Selenom	protein_coding
-1.56709	0.000135747	0.00159599	Mrps11	protein_coding
-1.56769	0.00749673	0.0330706	Cdca5	protein_coding
-1.56855	0.00346222	0.0184718	Mas1	protein_coding
-1.57447	0.00423875	0.0215281	Ppp1r14d	protein_coding
-1.57575	0.00456144	0.0227512	Cd79b	protein_coding
-1.57593	0.00256306	0.0147248	Elovl6	protein_coding
-1.5776	9.18679e-07	2.96166e-05	Elob	protein_coding
-1.58143	0.000940026	0.00695364	Gm10073	protein_coding
-1.58199	1.17023e-10	1.31542e-08	Defb1	protein_coding
-1.58353	0.00334611	0.0179788	Myoc	protein_coding
-1.58583	0.0019239	0.011868	Nrtn	protein_coding
-1.58745	9.88581e-10	8.10904e-08	Smyd3	protein_coding
-1.58746	0.000128556	0.00153696	Selenow	protein_coding
-1.58888	0.000107771	0.00134602	Atp5k	protein_coding
-1.58942	0.00028584	0.00286042	Rplp2	protein_coding
-1.59178	2.79226e-05	0.000466731	Mrpl28	protein_coding
-1.59443	0.00320396	0.0173954	Gm19426	protein_coding
-1.59635	0.000507377	0.00440868	Dapk3	protein_coding
-1.60086	0.000446569	0.00402689	Minos1	protein_coding
-1.60207	0.00789378	0.0343631	Klk8	protein_coding
-1.60247	1.68955e-05	0.000314038	Hspe1	protein_coding
-1.6033	0.00112157	0.00793462	Ctnna2	protein_coding
-1.60669	1.30396e-05	0.000254854	Cib2	protein_coding
-1.60697	3.2124e-10	3.13062e-08	Lpl	protein_coding
-1.60856	0.000345192	0.00332612	Rpsa	protein_coding
-1.61412	0.000360226	0.00342598	Gm4950	protein_coding
-1.61527	0.000730913	0.00576829	Vkorc1	protein_coding
-1.61568	0.00272799	0.0153975	Nkain4	protein_coding
-1.61587	0.00239424	0.0139741	Sctr	protein_coding
-1.61608	2.30141e-10	2.35065e-08	Chchd10	protein_coding
-1.63143	2.06782e-05	0.000369132	Edf1	protein_coding
-1.63268	0.0055027	0.026283	Sell	protein_coding
-1.63282	0.000739268	0.00581694	Kap	protein_coding
-1.63318	3.34986e-05	0.000541434	Ascc1	protein_coding
-1.63395	0.0107927	0.0434675	Lmod3	protein_coding
-1.63443	0.0013152	0.0089481	Smim27	protein_coding
-1.63469	1.53183e-05	0.000291088	Naa10	protein_coding
-1.63649	7.77825e-05	0.00105793	D8Ertd738e	protein_coding
-1.63835	0.0088156	0.0373753	Lag3	protein_coding
-1.64012	1.23386e-05	0.000244528	Mcrip2	protein_coding
-1.64235	0.0059767	0.0279861	Mmp9	protein_coding
-1.64293	0.000936805	0.00693706	Igfbp6	protein_coding
-1.64507	0.000529255	0.00453571	Crip1	protein_coding
-1.64761	0.00127685	0.00875338	Htra3	protein_coding
-1.64779	0.000185078	0.00203497	Fmc1	protein_coding
-1.64798	0.00108855	0.00774724	Trf	protein_coding
-1.65007	3.44615e-06	8.55297e-05	Ttr	protein_coding
-1.65193	9.26428e-05	0.00120453	Mrps21	protein_coding
-1.65623	0.0021956	0.0131101	Arxes2	protein_coding
-1.66181	0.00204643	0.0124432	Pspn	protein_coding
-1.66459	1.32587e-06	3.98418e-05	Tmem213	protein_coding
-1.66579	0.000118613	0.00144345	1500011K16Rik	protein_coding
-1.6685	4.67003e-09	3.28525e-07	Ggct	protein_coding
-1.671	0.000197489	0.00214283	Nnmt	protein_coding
-1.67116	4.06863e-05	0.000627397	Atp5j2	protein_coding
-1.6739	0.00789486	0.0343631	Rnf180	protein_coding
-1.68113	0.00163164	0.0104916	Angptl8	protein_coding
-1.68136	1.82349e-53	1.29133e-49	Ethe1	protein_coding
-1.68447	0.000156102	0.00177905	Naa38	protein_coding
-1.68485	8.74771e-06	0.000183823	Mdk	protein_coding
-1.68537	0.000887142	0.00666963	H2-DMb2	protein_coding
-1.68666	0.00256192	0.0147248	Sprr2a3	protein_coding
-1.69104	0.0106316	0.0429571	Adam23	protein_coding
-1.69111	7.83803e-16	2.72982e-13	Cd74	protein_coding
-1.69268	0.00024839	0.00256916	Agpat2	protein_coding
-1.69846	1.11788e-07	4.94778e-06	Cela1	protein_coding
-1.70414	0.000329146	0.00320472	Rps15	protein_coding
-1.7104	0.0021238	0.0127964	Upk2	protein_coding
-1.71192	6.28163e-05	0.000890281	Med29	protein_coding
-1.71224	9.21462e-05	0.00120155	2310039H08Rik	protein_coding
-1.72717	0.0013353	0.00905184	4930524J08Rik	protein_coding
-1.72831	3.25544e-07	1.23064e-05	Abhd14a	protein_coding
-1.73045	0.00010695	0.00134122	Fabp5	protein_coding
-1.73461	0.000230478	0.00243002	Nhp2	protein_coding
-1.74209	0.00319101	0.0173397	Serpinf1	protein_coding
-1.74699	7.26317e-07	2.46495e-05	Bri3	protein_coding
-1.75058	4.98082e-10	4.48379e-08	Cmss1	protein_coding
-1.75431	1.02333e-07	4.65537e-06	Osr1	protein_coding
-1.75684	0.00835573	0.0359056	Plin1	protein_coding
-1.76656	5.8258e-05	0.00083699	Rex1bd	protein_coding
-1.76703	0.00103202	0.00744897	Col6a6	protein_coding
-1.77693	4.21647e-05	0.000643923	Dpm3	protein_coding
-1.77976	6.26382e-06	0.0001392	Prkn	protein_coding
-1.77982	0.00909568	0.0381612	Mfap4	protein_coding
-1.78012	6.67415e-05	0.000941361	Insc	protein_coding
-1.7805	0.000476855	0.00422118	Clec3b	protein_coding
-1.78588	0.00109534	0.00778019	Chek1	protein_coding
-1.78969	6.55245e-09	4.46175e-07	Acmsd	protein_coding
-1.79066	9.84107e-10	8.10362e-08	Slc51a	protein_coding
-1.79724	0.000987003	0.00722346	2300009A05Rik	protein_coding
-1.79933	0.00141409	0.00944432	Tnfaip8l2	protein_coding
-1.81444	0.0108879	0.0437679	Dnaaf2	protein_coding
-1.81784	0.000915276	0.00681564	Cyp1a1	protein_coding
-1.81945	0.00228824	0.0135641	Rhox6	protein_coding
-1.82063	0.000757422	0.00590945	2310034G01Rik	protein_coding
-1.8246	0.000129461	0.0015417	Gm5617	protein_coding
-1.82571	1.04577e-05	0.000213629	Hsf2bp	protein_coding
-1.82856	0.000921099	0.00684941	Apcs	protein_coding
-1.83898	1.59912e-05	0.000299588	Serf1	protein_coding
-1.83974	0.000493381	0.00432243	Ramp1	protein_coding
-1.85894	0.00370304	0.0194202	Lrmda	protein_coding
-1.85923	0.00834744	0.0358845	Myl4	protein_coding
-1.86654	0.00231377	0.0136507	Gchfr	protein_coding
-1.87112	0.000218321	0.00232843	Pet100	protein_coding
-1.87394	1.7868e-07	7.37097e-06	Cxcl9	protein_coding
-1.87416	0.000236042	0.00246787	1600002K03Rik	protein_coding
-1.87977	0.00657915	0.0300978	Cox6a2	protein_coding
-1.88133	2.55146e-07	9.98263e-06	H2-DMa	protein_coding
-1.88182	0.0108646	0.0437072	Chrna2	protein_coding
-1.89074	0.000293691	0.00292384	Fbxl22	protein_coding
-1.89207	5.43862e-05	0.000795207	Fabp4	protein_coding
-1.89212	3.46773e-05	0.000554371	Rps27a	protein_coding
-1.89578	0.000184894	0.00203422	Cfd	protein_coding
-1.89745	0.00301508	0.0165886	Apol9a	protein_coding
-1.90722	2.02798e-06	5.60995e-05	Rhbg	protein_coding
-1.91055	0.000146103	0.00168602	Cd52	protein_coding
-1.91653	5.2071e-05	0.000768229	Lgals1	protein_coding
-1.91845	4.95094e-05	0.000736896	Wfdc16	protein_coding
-1.92149	2.95216e-05	0.000488463	Uqcrq	protein_coding
-1.92898	1.82852e-14	5.1796e-12	H2-Ab1	protein_coding
-1.93135	0.00368139	0.0193448	BC035044	protein_coding
-1.93545	0.00496929	0.024264	Spon2	protein_coding
-1.9542	2.69907e-05	0.000455094	Serf2	protein_coding
-1.95829	3.57187e-05	0.000567997	Aif1	protein_coding
-1.95983	1.44486e-05	0.00027704	Ddt	protein_coding
-1.96498	1.51886e-14	4.48168e-12	H2-Eb1	protein_coding
-1.96632	7.11981e-05	0.000985409	Lypd2	protein_coding
-1.97182	0.000160488	0.00181746	Ltb4r1	protein_coding
-1.98858	0.0113276	0.0450664	Poln	protein_coding
-1.99318	3.28553e-06	8.2899e-05	Mien1	protein_coding
-1.99761	0.000166583	0.00187252	Ranbp17	protein_coding
-2.02566	0.00965752	0.0398783	Gm4841	protein_coding
-2.02735	1.0403e-53	1.10506e-49	Slc16a1	protein_coding
-2.03196	5.89696e-05	0.00084478	Tmprss9	protein_coding
-2.039	2.3007e-06	6.19038e-05	Ly6d	protein_coding
-2.0707	4.6275e-06	0.000109114	S100g	protein_coding
-2.07288	0.00666771	0.0303786	Mgst2	protein_coding
-2.08448	0.000537968	0.0045937	Zfp593	protein_coding
-2.09323	0.000440709	0.0039876	Lst1	protein_coding
-2.0968	1.25463e-25	1.77697e-22	2210011C24Rik	protein_coding
-2.11272	0.000901502	0.00673943	A530016L24Rik	protein_coding
-2.12338	1.29389e-13	3.15962e-11	Npas2	protein_coding
-2.12623	5.36233e-11	6.70882e-09	Pgam2	protein_coding
-2.12963	0.00100734	0.00733308	Zfp524	protein_coding
-2.13246	4.11434e-05	0.000632483	Gm21887	protein_coding
-2.13518	0.00209929	0.0126811	Mxd3	protein_coding
-2.13613	0.000274264	0.00276674	Rpl21	protein_coding
-2.13749	0.00611418	0.0284921	Lgi3	protein_coding
-2.13777	0.012494	0.0487394	Cd2	protein_coding
-2.14748	0.00574694	0.0271621	Bub1	protein_coding
-2.15088	5.52237e-06	0.000125278	Pemt	protein_coding
-2.16915	0.000120747	0.00146336	Defb19	protein_coding
-2.17544	0.000472325	0.00419505	Ltb	protein_coding
-2.18268	2.69606e-05	0.000455094	Uqcr11	protein_coding
-2.18737	0.00723299	0.0322554	Actn2	protein_coding
-2.21114	1.1134e-27	1.81956e-24	Calb1	protein_coding
-2.22279	0.00983281	0.0404998	Fam19a1	protein_coding
-2.22504	0.000692388	0.00554768	Lyz1	protein_coding
-2.23345	2.86879e-05	0.000477645	Bola2	protein_coding
-2.23803	0.000681533	0.00548454	Apoc1	protein_coding
-2.24816	0.00845287	0.0362278	Fhad1	protein_coding
-2.26556	0.000509761	0.00442036	Adrb3	protein_coding
-2.27241	1.13108e-05	0.000228405	Tmem178b	protein_coding
-2.27432	0.000678637	0.00546952	4930502E18Rik	protein_coding
-2.27672	1.08814e-06	3.3847e-05	Hist2h3c2	protein_coding
-2.2819	1.90559e-06	5.34406e-05	Comtd1	protein_coding
-2.28533	0.00483061	0.0237671	Pnpla3	protein_coding
-2.28804	0.00779069	0.0339793	Lipo2	protein_coding
-2.29323	0.00135445	0.00914213	Ffar2	protein_coding
-2.29413	0.00895294	0.0377548	Ccl22	protein_coding
-2.31018	9.55129e-06	0.000197968	Adig	protein_coding
-2.31833	5.21388e-05	0.000768694	Tppp3	protein_coding
-2.31969	2.30521e-05	0.000400804	Etfb	protein_coding
-2.32505	0.000130706	0.00155131	Ms4a7	protein_coding
-2.32637	4.77996e-05	0.000713202	Sh3bgr	protein_coding
-2.34163	2.78342e-05	0.00046562	Scand1	protein_coding
-2.35869	4.02091e-10	3.77984e-08	Tm4sf4	protein_coding
-2.367	3.86762e-06	9.42288e-05	Cox7a1	protein_coding
-2.37144	0.000808098	0.00621355	D7Ertd443e	protein_coding
-2.37396	0.00300246	0.0165375	Scgb1c1	protein_coding
-2.38159	0.00158258	0.0102694	Nalcn	protein_coding
-2.38269	8.67303e-06	0.000182796	Zfp575	protein_coding
-2.39466	0.00545099	0.0260825	Neil3	protein_coding
-2.40287	4.42533e-09	3.16553e-07	Snca	protein_coding
-2.40688	0.00677815	0.0307106	Ryr2	protein_coding
-2.40971	9.45583e-05	0.00122344	Sfrp5	protein_coding
-2.4162	0.0113689	0.0451906	Adgre4	protein_coding
-2.4363	1.08942e-46	5.78616e-43	Ppard	protein_coding
-2.45388	0.0114077	0.0452834	Gemin4	protein_coding
-2.46262	0.0113322	0.0450764	Nkain2	protein_coding
-2.47903	0.00925296	0.0386586	Cntn5	protein_coding
-2.49485	0.00430811	0.0217919	Card11	protein_coding
-2.51081	3.65204e-05	0.000577719	Dnase1l3	protein_coding
-2.51238	0.000378319	0.00355323	Nr2c2ap	protein_coding
-2.52981	0.00364004	0.019175	Gm47283	protein_coding
-2.53905	0.000138958	0.00161939	Guca1a	protein_coding
-2.54003	1.72186e-07	7.1587e-06	Anks1b	protein_coding
-2.54099	0.0007437	0.00583091	Cdsn	protein_coding
-2.54409	0.00382004	0.0198719	Ubd	protein_coding
-2.54714	3.92801e-05	0.000611359	Henmt1	protein_coding
-2.55697	0.000288351	0.00288012	Gm9844	protein_coding
-2.56527	0.0128515	0.0497486	Cd3d	protein_coding
-2.58731	0.00517623	0.0250214	Twist2	protein_coding
-2.6405	4.39494e-08	2.27179e-06	Ifi27l2a	protein_coding
-2.65344	3.31507e-05	0.000537214	Cox8b	protein_coding
-2.66872	9.77876e-09	6.33383e-07	Pacrg	protein_coding
-2.67528	0.000449801	0.00405088	Astn1	protein_coding
-2.67787	7.34271e-16	2.59993e-13	Gmds	protein_coding
-2.68807	0.000922572	0.00685316	Bcl2a1d	protein_coding
-2.74709	0.00144072	0.00959266	Cd3g	protein_coding
-2.75062	0.00392206	0.0202735	Atp1a3	protein_coding
-2.76248	0.00199308	0.0121745	Cd209g	protein_coding
-2.76302	0.00390825	0.0202366	Pax6	protein_coding
-2.77238	9.27037e-09	6.04138e-07	H2-Q10	protein_coding
-2.84308	0.00252429	0.0145532	Pax5	protein_coding
-2.84891	1.17988e-16	4.96156e-14	Inmt	protein_coding
-2.87942	0.0060716	0.0283356	Cdk15	protein_coding
-2.90478	0.00600343	0.0280808	Ccdc13	protein_coding
-2.90829	0.000793738	0.00613199	Serpina3b	protein_coding
-2.90914	0.00852437	0.0364754	Kbtbd6	protein_coding
-2.93678	2.02976e-10	2.11384e-08	Retn	protein_coding
-2.93795	3.1564e-08	1.71943e-06	Rbp4	protein_coding
-2.94314	0.0100299	0.0410988	2900011O08Rik	protein_coding
-2.94318	1.28059e-06	3.85902e-05	Fcor	protein_coding
-2.94976	4.15649e-05	0.000637119	Fcrls	protein_coding
-2.9507	3.54635e-05	0.000565633	Lep	protein_coding
-2.95252	0.00428488	0.0217054	Tpsb2	protein_coding
-2.99123	0.00681124	0.0308145	Jsrp1	protein_coding
-3.00215	8.70968e-05	0.00115365	Mt3	protein_coding
-3.04731	1.14772e-10	1.29698e-08	Aqp8	protein_coding
-3.08531	0.000919814	0.00684464	Disp2	protein_coding
-3.0891	1.0886e-08	6.94516e-07	Scd1	protein_coding
-3.11903	0.00754841	0.033223	Gm17416	protein_coding
-3.17435	0.000165679	0.00186531	BC030867	protein_coding
-3.17814	0.000828955	0.00633267	5830411N06Rik	protein_coding
-3.18803	0.00140865	0.00941688	Gm10563	protein_coding
-3.22485	0.0102922	0.0418703	Megf10	protein_coding
-3.25193	0.00695686	0.0313066	Bcl2a1b	protein_coding
-3.27242	0.00489014	0.0239877	Cd7	protein_coding
-3.27507	0.00936099	0.0390255	Timd4	protein_coding
-3.3065	0.00913837	0.0382928	Dock3	protein_coding
-3.34011	0.00936624	0.0390321	Nefl	protein_coding
-3.3597	0.000176101	0.00196186	Cd3e	protein_coding
-3.3708	0.00829012	0.0357248	Nanos3	protein_coding
-3.38614	0.00129893	0.00887035	Rims4	protein_coding
-3.39674	0.00130127	0.00887604	Chrna1	protein_coding
-3.40018	0.000865249	0.00654171	Wisp2	protein_coding
-3.5137	8.14699e-20	5.24493e-17	Alas2	protein_coding
-3.51523	0.00802706	0.0348172	Efcab11	protein_coding
-3.54499	0.00386803	0.0200626	A2m	protein_coding
-3.68686	0.00753204	0.033185	Morn5	protein_coding
-3.69125	1.08854e-07	4.86693e-06	Lsamp	protein_coding
-3.7652	4.10762e-13	8.72664e-11	Retnla	protein_coding
-3.77474	0.000185154	0.00203497	Siglech	protein_coding
-3.80288	0.000304573	0.00300541	Mcpt4	protein_coding
-3.82056	0.0113912	0.0452348	Tulp1	protein_coding
-3.83873	1.20844e-16	4.96156e-14	Immp2l	protein_coding
-3.84172	7.66392e-12	1.15475e-09	Pvalb	protein_coding
-3.86347	1.29981e-09	1.046e-07	Thrsp	protein_coding
-3.88563	4.15e-06	9.95111e-05	Nfasc	protein_coding
-3.95196	0.000658311	0.00534576	Fndc7	protein_coding
-3.99024	0.00198119	0.0121193	Fcrla	protein_coding
-4.02386	0.000645762	0.00526649	Apol7c	protein_coding
-4.07915	0.00401681	0.0206677	Vstm2l	protein_coding
-4.13113	0.00390163	0.0202122	Alk	protein_coding
-4.166	1.20542e-05	0.000240012	Ncam2	protein_coding
-4.18714	0.00942015	0.0391953	Cd200r4	protein_coding
-4.25619	0.00790927	0.0343835	Galnt9	protein_coding
-4.26799	0.01068	0.0431197	Tmem63c	protein_coding
-4.40227	0.00376454	0.019665	Lexm	protein_coding
-4.47393	0.00835153	0.0358948	Tbx15	protein_coding
-4.4939	0.00269496	0.0152743	Cntnap5a	protein_coding
-4.52553	0.00360136	0.0190278	Crtam	protein_coding
-4.58587	0.0032212	0.0174622	Dner	protein_coding
-4.59147	0.00115104	0.00810267	Ly6h	protein_coding
-4.62004	1.78572e-13	4.12366e-11	Orm1	protein_coding
-4.71971	0.00218121	0.0130535	Ptprt	protein_coding
-5.07408	0.00620535	0.0288239	Gm3558	protein_coding
-5.2473	0.0074394	0.0329065	Ooep	protein_coding
-5.26561	0.00475241	0.0234584	L3mbtl4	protein_coding
-5.26997	0.00654345	0.0299861	Lipo5	protein_coding
-5.35815	0.0040767	0.0209202	Tnfsf11	protein_coding
-5.56301	0.00161629	0.0104244	Pcdh15	protein_coding
-5.58278	0.000719584	0.00570448	Gabbr2	protein_coding
-5.67279	0.000736792	0.00580607	Elavl4	protein_coding
-5.71451	0.00197728	0.0121049	Phox2b	protein_coding
-5.72587	0.00012884	0.00153776	Scn9a	protein_coding
-5.78181	0.00749052	0.0330501	Hecw1	protein_coding
-5.85483	8.03919e-23	8.13298e-20	Fhit	protein_coding
-5.88069	0.000643998	0.00525412	Tbx20	protein_coding
-5.90526	0.00124747	0.00860474	Gm4981	protein_coding
-6.09408	0.00116674	0.00818878	Pcsk1n	protein_coding
-6.16179	0.000609161	0.00503957	H1fnt	protein_coding
-6.29565	0.0115856	0.045859	Hand1	protein_coding
-6.89553	1.64341e-05	0.000306803	Ncan	protein_coding
-7.13648	3.72562e-05	0.000585869	Elavl2	protein_coding
-9.7135	2.53982e-59	5.39586e-55	Hba-a1	protein_coding
-10.2056	2.02439e-29	4.30082e-26	Hbb-bs	protein_coding
-10.3207	3.14613e-24	3.93174e-21	Hbb-bt	protein_coding
-12.6414	1.10292e-13	2.75666e-11	Hba-a2	protein_coding
