# Supplementary material for: Time-course analysis of cisplatin induced AKI in preclinical models: implications for testing different sources of MSCs
Source: J Transl Med. 2024 Aug 27;22:789. doi: 10.1186/s12967-024-05439-6 (PMC11348787; doi:10.1186/s12967-024-05439-6)
Supplement: Supplementary file 3 — Supplementary Material 3. [file 12967_2024_5439_MOESM3_ESM.xlsx]

## Sheet: m1
gene_id	m00_1	m00_2	m00_3	m02_1	m02_2	m02_3	m02_4	m03_1	m03_2	m03_3	m03_4	m05_1	m05_2	m05_3	m05_4	f00_1	f00_2	f00_3	f02_1	f02_2	f02_3	f02_4	f03_1	f03_2	f03_3	f03_4	f05_1	f05_2	f05_3	f05_4	m00_4	f00_4	gene_name
ENSMUSG00000076258	36431	31670	29349	159267	146942	88537	206976	108678	81016	104488	76808	112355	66722	82710	122801	85745	105019	29494	297391	201303	216536	223288	215678	159974	163256	184612	160413	123836	133963	123698	54807	82163	Gm23935
ENSMUSG00000035202	8057	6575	5317	37193	31382	21888	42715	25646	20177	26446	18817	23594	14314	18800	23943	18293	21040	4312	61566	44557	52091	46328	44085	34042	35877	42383	42267	20582	47001	29644	9895	16966	Lars2
ENSMUSG00000020326	2780	3689	4898	7215	18477	13570	13465	15164	13182	15510	14955	10242	1238	2399	810	3201	3695	3277	11094	40542	32376	17664	31364	6865	31913	27160	19040	2932	15742	11950	2748	4993	Ccng1
ENSMUSG00000038776	708	889	704	2267	5387	2967	13386	4842	2367	4042	2596	4673	1419	1553	1115	1858	2563	531	21603	16430	15440	6241	14207	3087	14985	14120	10196	1581	12308	8932	819	2036	Ephx1
ENSMUSG00000027875	108	233	331	1617	1365	659	6102	2125	554	2981	747	2307	198	186	85	872	5865	651	33818	4011	3796	877	14482	1192	10442	11431	7494	1100	7811	5810	837	1068	Hmgcs2
ENSMUSG00000023067	153	212	242	354	2745	1213	6936	3471	1416	2377	1412	1867	286	1107	202	496	697	154	8860	13685	12684	2436	13995	985	12812	11287	8262	889	5380	4253	222	368	Cdkn1a
ENSMUSG00000031886	217	298	314	554	3585	1629	6201	3885	1672	2947	1870	1439	97	159	69	380	852	274	5211	7688	6903	1905	8689	800	8679	7529	5330	561	3709	3018	116	293	Ces2e
ENSMUSG00000076281	669	602	367	2695	1992	1308	3250	1606	1340	1887	1278	1606	968	1157	2053	1384	1491	245	3872	3359	3070	4324	4121	3134	2767	3659	2417	5632	2327	2464	783	1013	Gm24270
ENSMUSG00000028211	547	653	696	1340	2699	1958	1927	2925	1909	2755	2187	1488	220	856	189	449	520	371	1383	7294	5937	1998	5107	1310	4840	4958	3405	461	1939	1815	517	1007	Trp53inp1
ENSMUSG00000006800	326	320	319	728	1430	1038	2620	1454	968	1264	1008	888	404	597	306	497	659	387	3217	3657	3325	1537	4338	1148	4114	3455	2382	346	1720	1528	550	810	Sulf2
ENSMUSG00000030609	344	349	126	725	1349	927	1667	1256	936	1168	958	734	112	201	100	346	208	70	1920	3186	2927	1261	2984	813	2812	2502	1793	277	1290	1292	265	403	Aen
ENSMUSG00000021701	157	202	167	554	1125	642	1292	801	702	871	734	622	96	173	92	171	221	130	1170	2030	1756	662	1906	426	1814	1505	1066	255	985	1026	141	284	Plk2
ENSMUSG00000038264	77	100	127	389	426	248	646	477	324	377	295	294	98	213	177	221	184	163	808	663	544	215	711	356	728	601	456	76	514	446	138	238	Sema7a
ENSMUSG00000048458	15	12	0	63	351	173	503	248	152	254	185	177	57	75	25	23	36	36	517	1122	1060	345	946	93	939	915	723	77	611	425	29	53	Inka2
ENSMUSG00000043993	90	96	133	248	419	381	285	411	389	482	371	238	68	83	43	137	188	133	299	626	555	303	505	326	395	475	527	97	304	281	79	193	2900052L18Rik
ENSMUSG00000068744	8	13	21	73	235	99	553	250	114	211	124	142	17	52	22	17	21	0	326	922	948	169	885	76	706	889	647	63	372	231	17	24	Psrc1
ENSMUSG00000003134	66	83	62	195	241	182	305	263	144	254	146	182	62	123	103	151	134	14	272	496	420	229	484	269	464	353	358	97	133	217	108	214	Tbc1d8
ENSMUSG00000007783	38	38	38	90	170	104	461	164	95	115	96	85	33	110	47	72	89	75	253	590	682	137	555	119	514	553	439	63	283	126	39	86	Cpt1c
ENSMUSG00000026831	6	10	0	30	179	71	373	137	67	90	68	110	8	35	3	18	28	13	324	876	917	153	567	42	512	530	397	37	406	198	4	21	1700007K13Rik
ENSMUSG00000022385	22	19	18	101	188	115	396	177	100	117	97	77	20	46	13	11	9	0	268	665	689	161	594	53	504	424	404	80	243	196	30	45	Gtse1
ENSMUSG00000102813	42	39	0	94	225	165	165	210	161	276	138	163	39	29	52	44	12	0	161	484	341	190	337	136	291	340	232	66	105	133	32	88	Gm37795
ENSMUSG00000026173	23	19	9	57	147	103	214	154	78	172	99	89	12	30	22	36	46	34	219	484	405	177	423	105	384	357	231	14	157	153	15	64	Plcd4
ENSMUSG00000030641	5	12	8	42	139	109	114	134	69	106	76	70	5	32	6	4	4	0	100	507	468	132	432	37	311	323	188	33	164	72	3	17	Ddias
ENSMUSG00000037855	0	3	0	10	70	30	259	74	29	40	33	47	10	49	13	1	10	0	82	465	457	48	497	21	333	337	181	46	83	88	10	11	Zfp365
ENSMUSG00000028457	33	25	44	75	91	83	93	77	67	79	93	47	10	9	7	19	26	3	111	161	155	110	134	35	148	151	71	16	169	99	18	28	Atp8b5
ENSMUSG00000044471	12	9	15	85	108	61	57	83	69	97	68	41	12	26	11	22	26	5	53	107	83	62	76	100	77	72	41	8	99	62	4	53	Lncpint
ENSMUSG00000091712	0	1	0	6	25	14	61	49	14	30	12	20	3	11	1	1	1	0	65	167	136	30	127	14	95	110	56	9	55	31	5	13	Sec14l5
ENSMUSG00000097074	0	1	0	12	22	11	37	22	12	24	9	25	5	2	0	5	0	0	26	69	91	33	75	2	34	66	39	0	51	28	1	1	4833428L15Rik
ENSMUSG00000097405	10	4	0	38	34	23	21	20	21	26	34	21	4	0	4	5	12	0	35	32	35	33	41	23	55	28	34	17	15	27	3	14	D630044L22Rik
ENSMUSG00000062438	6	3	0	23	20	15	14	26	15	15	18	11	2	0	0	4	0	0	10	36	11	25	28	36	17	8	20	2	13	18	4	7	Adam1b
ENSMUSG00000085912	0	0	0	4	13	12	17	18	1	9	7	4	0	8	1	2	0	0	17	31	28	14	15	5	18	22	15	0	18	20	0	6	Trp53cor1
ENSMUSG00000085873	0	0	0	5	8	8	4	13	5	6	6	4	2	2	0	0	0	0	10	17	18	13	15	7	12	20	5	9	7	2	0	3	Ttc39aos1

## Sheet: m2
gene_id	m00_1	m00_2	m00_3	m02_1	m02_2	m02_3	m02_4	m03_1	m03_2	m03_3	m03_4	m05_1	m05_2	m05_3	m05_4	f00_1	f00_2	f00_3	f02_1	f02_2	f02_3	f02_4	f03_1	f03_2	f03_3	f03_4	f05_1	f05_2	f05_3	f05_4	m00_4	f00_4	gene_name
ENSMUSG00000021185	2675	3385	2170	5057	8573	6754	6966	5906	6437	6739	6724	3513	363	265	175	2496	2466	1231	11031	9923	8282	7127	7148	5160	8595	7505	5356	805	7074	6819	1789	4053	Dglucy
ENSMUSG00000015647	1298	1340	1293	4156	3841	3695	4990	3671	3422	4125	3280	2869	1156	1192	1421	2227	2263	1063	6436	6771	5436	4029	6655	5410	5220	4677	4406	1601	3211	3122	1300	4041	Lama5
ENSMUSG00000024769	1114	976	226	3281	3911	3525	5162	3451	3259	3546	3044	1771	341	771	357	1249	651	241	5882	8128	6935	3843	6984	4642	6634	5498	4143	985	2692	2773	1216	2469	Cdc42bpg
ENSMUSG00000048756	755	725	1127	2695	2792	2017	3311	3164	1742	2195	1805	2413	369	394	340	1719	2340	1574	5268	6198	4538	2896	4309	3359	5675	4317	3190	569	3278	4042	882	2709	Foxo3
ENSMUSG00000043144	546	612	591	2648	1720	1384	3176	1388	1571	1585	1349	1395	451	484	439	1206	1272	451	4041	2401	1992	1393	2662	2405	2696	1897	2006	327	1991	1667	749	974	Aqp6
ENSMUSG00000027663	457	454	617	1114	1584	1337	2421	1378	1288	1538	1416	864	139	182	102	589	656	514	2985	3990	3569	1493	3574	1231	3505	2779	1709	313	1469	1868	502	704	Zmat3
ENSMUSG00000038241	375	312	206	1304	1325	1138	1397	1082	1045	1168	1027	598	190	208	192	564	554	259	1465	1645	1418	1035	1462	1387	1502	1297	1027	319	1154	903	478	1079	Cep250
ENSMUSG00000035969	255	328	179	948	944	741	1144	746	714	760	668	625	240	297	236	615	598	72	2021	2122	1684	941	1706	1319	1646	1520	1253	496	830	987	382	1227	Rusc2
ENSMUSG00000031391	340	387	170	1137	1019	890	1119	759	921	935	848	846	358	287	522	456	358	72	1500	1807	1269	1012	1279	1871	1701	1069	731	324	645	693	348	947	L1cam
ENSMUSG00000036678	275	305	321	521	899	647	1276	703	624	744	659	418	111	130	142	423	414	206	1646	1981	1841	690	1463	594	1352	1413	1141	152	1128	780	234	516	Aaas
ENSMUSG00000068742	218	280	259	903	999	849	912	708	636	672	637	540	181	171	114	371	573	177	1305	1160	919	829	1044	952	1151	958	862	184	887	815	356	899	Cry2
ENSMUSG00000055866	86	88	93	1228	1244	1138	1100	928	779	799	664	551	81	148	42	134	128	48	839	1258	941	746	1248	518	1353	1253	846	182	486	775	107	510	Per2
ENSMUSG00000026923	129	152	38	850	664	636	989	810	720	750	743	356	116	198	103	149	111	38	1116	1357	808	567	1085	964	1124	797	491	110	432	624	188	777	Notch1
ENSMUSG00000074796	207	221	128	488	474	334	652	248	427	337	345	492	227	84	317	596	457	203	999	1693	1193	504	1273	1049	1239	614	567	238	439	315	72	409	Slc4a11
ENSMUSG00000031016	103	148	230	782	675	576	694	464	373	463	405	356	78	76	42	184	249	88	782	1141	1036	507	1009	466	1163	909	526	103	510	580	130	440	Wee1
ENSMUSG00000021182	130	191	161	508	532	399	563	409	393	448	414	389	73	109	71	282	279	95	887	1094	807	615	914	835	967	656	526	192	587	474	130	594	Ccdc88c
ENSMUSG00000020653	111	146	297	781	467	371	652	361	333	393	284	348	82	81	87	168	205	121	720	911	651	358	983	527	896	896	628	129	532	510	162	502	Klf11
ENSMUSG00000023972	160	183	115	506	437	350	819	356	402	434	324	198	70	87	63	317	231	115	936	686	569	396	756	696	693	500	446	231	433	318	108	304	Ptk7
ENSMUSG00000055485	46	76	17	449	291	308	488	322	362	367	343	207	127	100	85	169	148	74	615	537	358	309	413	550	474	240	185	117	242	244	136	404	Soga1
ENSMUSG00000003573	101	69	33	188	259	163	426	207	170	215	185	166	41	82	67	136	221	126	548	658	668	226	699	278	612	567	425	90	320	285	83	206	Homer3
ENSMUSG00000022074	51	38	130	124	263	161	371	181	145	202	165	130	51	40	38	68	71	43	349	719	624	227	654	128	563	437	330	31	171	265	57	118	Tnfrsf10b
ENSMUSG00000023050	74	75	59	270	258	193	258	179	183	207	160	163	27	59	30	118	55	11	296	434	315	231	333	313	342	255	207	47	204	163	64	210	Map3k12
ENSMUSG00000032815	61	62	76	261	240	193	279	193	191	208	186	128	51	64	60	119	87	25	260	296	223	188	253	243	269	184	196	120	80	132	33	160	Fanca
ENSMUSG00000034275	29	32	37	132	165	121	279	157	105	167	117	84	15	39	22	50	43	20	194	521	344	155	394	205	385	274	214	30	102	152	57	128	Igsf9b
ENSMUSG00000046541	61	36	34	277	171	170	176	135	153	152	145	88	21	25	30	66	77	12	302	299	207	182	233	383	254	168	154	34	111	175	44	174	Zfp526
ENSMUSG00000020038	82	71	53	113	236	189	228	152	104	148	101	107	42	61	27	65	90	17	145	327	280	81	344	111	365	247	184	44	81	136	25	117	Cry1
ENSMUSG00000001583	68	53	36	180	178	143	158	122	148	139	134	100	42	32	19	58	44	0	336	320	229	196	258	297	237	207	158	56	81	95	26	86	Tnk1
ENSMUSG00000046807	36	60	15	94	119	119	255	68	70	98	95	98	8	8	28	95	99	47	289	386	312	192	253	255	271	199	154	41	143	137	36	61	Lrrc75b
ENSMUSG00000106464	15	17	15	89	143	149	120	149	113	147	149	90	27	24	2	14	38	12	129	489	324	150	320	102	233	214	139	35	88	101	35	111	C130083M11Rik
ENSMUSG00000112532	46	47	11	102	186	123	127	140	168	133	157	93	15	7	0	89	63	44	145	216	227	155	108	147	166	132	111	6	146	174	22	118	Gm36283
ENSMUSG00000037725	3	4	44	177	59	43	105	65	49	55	38	58	9	12	1	7	2	0	71	350	415	74	327	41	231	243	175	19	80	60	16	10	Ckap2
ENSMUSG00000025912	15	10	40	53	101	55	72	89	54	71	43	77	9	22	1	7	21	10	43	320	283	66	319	62	159	176	93	28	39	47	13	30	Mybl1
ENSMUSG00000109904	2	7	0	145	110	107	97	64	63	75	58	33	6	9	0	3	1	0	84	64	72	45	58	33	104	53	19	5	78	48	2	18	Gm45819
ENSMUSG00000089736	22	9	0	87	87	70	64	72	62	54	60	29	14	1	7	22	19	0	37	87	51	66	78	48	44	59	49	7	20	50	9	24	Tgfbr3l
ENSMUSG00000074802	7	8	30	131	48	41	62	66	31	44	24	37	10	0	8	11	8	12	32	68	68	35	79	20	56	55	42	12	40	63	18	34	Gas2l3
ENSMUSG00000054052	0	0	0	3	7	9	16	1	6	6	4	36	1	0	0	3	10	0	130	169	106	73	42	64	79	36	15	8	65	51	0	25	Rdh19
ENSMUSG00000085852	8	8	0	51	30	21	23	13	23	31	28	23	4	1	2	11	5	0	58	76	32	35	46	41	49	31	42	0	0	29	3	15	Gm13807
ENSMUSG00000007279	2	3	0	28	21	15	40	11	14	11	9	4	1	3	13	2	2	0	19	35	11	26	22	24	36	6	15	0	0	7	6	11	Scube2
ENSMUSG00000113898	2	1	0	16	13	10	9	9	11	6	10	5	2	0	3	1	0	0	16	14	10	6	5	12	7	4	5	1	0	2	1	1	Gm19144
ENSMUSG00000108214	0	0	0	5	4	5	11	2	5	10	9	5	0	0	0	1	0	0	4	3	17	9	5	7	8	0	4	0	0	6	0	0	Gm43982

## Sheet: m3
gene_id	m00_1	m00_2	m00_3	m02_1	m02_2	m02_3	m02_4	m03_1	m03_2	m03_3	m03_4	m05_1	m05_2	m05_3	m05_4	f00_1	f00_2	f00_3	f02_1	f02_2	f02_3	f02_4	f03_1	f03_2	f03_3	f03_4	f05_1	f05_2	f05_3	f05_4	m00_4	f00_4	gene_name
ENSMUSG00000072949	1328	1439	837	2213	2959	1632	4074	3800	2151	3717	2406	2139	215	163	60	2317	1603	965	10266	6513	5410	2195	7432	2565	7333	5772	4248	690	5123	3826	609	824	Acot1
ENSMUSG00000027074	393	382	269	1124	1362	970	1596	1531	941	1186	914	614	268	524	269	509	372	142	1491	1832	1378	974	1769	1251	2038	1628	1414	303	1087	991	546	1168	Slc43a3
ENSMUSG00000037946	175	148	128	476	434	331	571	478	424	450	391	334	227	171	155	348	417	143	727	1124	887	450	1025	683	1075	751	489	284	638	371	169	336	Fgd3
ENSMUSG00000039457	83	107	240	665	590	502	621	538	489	504	381	332	284	289	185	271	316	207	443	982	621	482	933	797	875	467	497	211	380	250	113	338	Ppl
ENSMUSG00000006445	118	134	153	355	355	261	714	414	303	344	279	313	196	176	164	190	224	90	660	980	707	248	1114	530	809	719	534	247	312	301	126	495	Epha2
ENSMUSG00000021668	136	147	84	338	468	399	333	434	360	480	380	258	63	104	38	120	73	9	303	1068	829	387	875	336	920	699	461	68	244	342	89	282	Polk
ENSMUSG00000034855	60	68	96	201	329	149	440	261	264	278	153	95	20	46	38	81	120	29	337	805	712	168	817	120	734	846	625	98	177	155	93	77	Cxcl10
ENSMUSG00000112773	48	41	16	83	125	90	89	121	95	122	83	90	11	4	9	35	22	0	52	194	164	144	150	126	193	130	125	10	62	64	17	40	Gm3137
ENSMUSG00000024901	18	19	18	57	80	75	68	45	45	51	52	55	30	19	21	35	27	0	139	143	113	88	121	115	146	149	81	12	54	80	23	70	Peli3
ENSMUSG00000085057	4	5	0	50	34	30	29	24	26	31	27	13	2	3	12	8	6	0	20	34	62	28	71	34	52	49	22	3	14	29	2	14	Gm13415
ENSMUSG00000104361	5	5	0	25	35	36	19	21	29	21	25	14	3	0	2	2	0	0	17	57	37	20	39	47	62	29	24	0	13	27	4	11	Gm38080
ENSMUSG00000040372	1	2	0	13	13	13	10	16	13	10	16	10	0	4	1	0	0	0	6	34	21	11	30	17	22	11	15	0	0	6	3	7	Gpr63
ENSMUSG00000111793	0	4	0	19	12	10	20	20	16	24	14	13	2	0	0	0	0	0	12	26	5	8	10	13	10	16	5	9	0	3	0	4	Gm47950
ENSMUSG00000109206	0	0	0	14	12	13	16	14	10	10	4	4	0	0	0	1	0	0	1	23	8	7	23	20	14	3	8	0	0	11	0	2	Gm45137

## Sheet: m4
gene_id	m00_1	m00_2	m00_3	m02_1	m02_2	m02_3	m02_4	m03_1	m03_2	m03_3	m03_4	m05_1	m05_2	m05_3	m05_4	f00_1	f00_2	f00_3	f02_1	f02_2	f02_3	f02_4	f03_1	f03_2	f03_3	f03_4	f05_1	f05_2	f05_3	f05_4	m00_4	f00_4	gene_name
ENSMUSG00000110631	541	552	389	2566	5700	5594	1420	5968	2481	7115	7084	2994	282	527	96	695	274	122	1254	11144	7496	5306	9664	1600	7361	6184	5432	763	3285	3391	325	876	Gm42047
ENSMUSG00000020184	586	645	673	1526	2443	1703	2293	2256	1611	2253	1662	1417	267	460	252	795	718	427	1540	4882	4202	1798	4896	1567	4333	4079	2954	435	2070	2013	547	1081	Mdm2
ENSMUSG00000024066	288	298	66	1244	1665	1348	2280	2273	1145	1568	1035	856	302	672	247	525	551	105	2534	2992	2224	1179	3197	1728	3548	2926	2416	409	1153	1469	593	1587	Xdh
ENSMUSG00000047501	318	395	370	667	890	613	1668	1243	769	942	632	836	503	645	490	1004	905	625	1889	2269	2034	963	3165	1204	2282	2679	1898	384	1493	925	322	849	Cldn4
ENSMUSG00000037465	129	150	188	413	447	291	685	413	352	326	325	285	88	117	126	186	185	37	856	872	729	289	1151	448	1117	1086	811	204	477	463	180	185	Klf10
ENSMUSG00000034457	11	7	0	38	176	164	395	274	114	209	164	171	32	124	12	8	13	0	221	1162	965	236	1252	89	1123	894	541	84	200	232	9	35	Eda2r
ENSMUSG00000090165	0	4	0	26	107	44	272	187	24	78	36	235	6	12	0	13	2	0	614	810	620	145	1030	95	812	752	352	73	113	334	9	49	Ugt1a10
ENSMUSG00000046223	76	74	88	207	210	141	393	173	175	155	147	151	96	91	113	146	165	53	298	400	330	130	715	256	476	408	338	84	275	151	81	163	Plaur
ENSMUSG00000022286	78	105	53	229	184	184	213	207	191	188	173	216	64	84	111	203	147	56	222	424	366	243	496	481	493	237	242	119	232	176	48	171	Grhl2
ENSMUSG00000041189	76	67	27	157	167	134	339	196	183	175	134	158	63	64	85	137	109	95	184	346	361	167	442	253	449	327	249	78	274	139	55	184	Chrnb1
ENSMUSG00000040663	68	70	55	145	140	127	208	183	168	153	112	124	43	74	86	136	88	42	168	382	394	146	472	192	274	359	305	77	155	101	52	168	Clcf1
ENSMUSG00000024883	21	16	0	81	105	91	197	133	112	136	84	61	27	53	45	35	46	23	178	357	295	112	466	135	327	199	225	45	112	96	40	90	Rin1
ENSMUSG00000032087	9	24	0	55	202	119	197	181	168	185	168	76	6	5	15	10	3	0	275	127	141	117	219	21	309	240	185	21	155	136	11	24	Dscaml1
ENSMUSG00000022468	44	38	25	115	125	93	165	108	110	144	99	75	17	22	52	45	69	20	104	100	141	94	163	111	163	158	137	56	96	73	24	71	Endou
ENSMUSG00000024912	8	9	0	52	39	36	145	57	34	38	21	35	8	21	5	12	6	0	56	205	218	38	434	87	202	176	165	8	52	32	12	39	Fosl1
ENSMUSG00000115388	17	13	24	58	52	55	78	94	32	47	27	38	8	25	23	41	51	23	101	130	93	65	169	106	148	116	69	28	118	67	14	27	Eppk1
ENSMUSG00000102856	4	2	0	16	32	14	14	17	24	17	10	5	1	4	1	0	0	0	9	23	16	10	22	25	12	29	15	0	5	14	1	5	Gm37084
ENSMUSG00000074629	0	3	0	22	14	12	11	24	20	22	15	11	2	2	8	1	0	0	9	31	15	4	16	31	8	10	11	0	0	8	0	4	4930518I15Rik
ENSMUSG00000108954	0	1	0	6	6	7	4	12	4	11	8	6	5	1	0	0	0	0	3	4	17	5	6	14	15	5	0	0	0	12	0	0	Gm44901

## Sheet: m5
gene_id	m00_1	m00_2	m00_3	m02_1	m02_2	m02_3	m02_4	m03_1	m03_2	m03_3	m03_4	m05_1	m05_2	m05_3	m05_4	f00_1	f00_2	f00_3	f02_1	f02_2	f02_3	f02_4	f03_1	f03_2	f03_3	f03_4	f05_1	f05_2	f05_3	f05_4	m00_4	f00_4	gene_name
ENSMUSG00000020423	258	330	228	2309	2755	1194	2773	3384	2351	2367	1561	2441	553	867	373	615	962	598	1507	4606	5625	2056	6560	1169	4139	5468	4082	646	3380	3236	486	2829	Btg2
ENSMUSG00000038508	150	395	459	614	1502	886	2384	1882	1278	1373	890	1300	163	280	109	303	540	174	2123	3397	4236	1330	5913	503	3610	5392	4345	441	3782	2527	254	574	Gdf15
ENSMUSG00000028970	67	76	57	221	1655	290	958	797	255	438	273	1462	161	322	65	371	340	143	2180	7073	4348	1498	5781	1291	7008	5615	3746	504	2724	2494	125	647	Abcb1b
ENSMUSG00000051811	103	98	313	265	928	413	1573	970	363	889	457	618	87	217	46	443	1071	452	2628	1649	1982	784	2764	421	3150	3575	2932	214	2447	1382	146	370	Cox6b2
ENSMUSG00000028862	55	31	48	262	413	211	621	722	276	384	151	207	105	297	103	164	135	13	716	856	718	254	956	289	870	782	878	184	565	384	80	270	Map3k6
ENSMUSG00000066687	17	11	0	153	288	201	885	921	199	155	90	345	39	131	23	31	9	0	437	925	773	236	802	330	903	892	581	98	331	439	46	129	Zbtb16
ENSMUSG00000018927	80	83	136	148	429	201	724	452	249	285	191	92	69	407	41	193	191	77	249	232	291	208	423	174	787	606	1360	107	343	160	170	209	Ccl6
ENSMUSG00000021903	64	59	55	277	224	205	302	472	191	295	190	174	180	649	223	109	104	96	249	341	247	185	585	285	691	396	667	180	243	197	118	336	Galnt15
ENSMUSG00000044313	27	36	9	59	100	62	172	102	71	98	57	153	18	30	17	27	16	14	332	592	562	165	635	188	488	475	386	31	266	204	24	42	Mab21l3
ENSMUSG00000103865	18	23	0	191	150	126	124	229	115	122	131	81	48	158	34	15	3	0	97	183	128	66	164	220	209	143	265	77	202	68	30	64	Gm37416
ENSMUSG00000029380	6	7	0	88	81	52	160	157	143	192	52	23	15	25	12	7	21	0	38	357	417	37	482	31	225	314	183	42	97	15	4	41	Cxcl1
ENSMUSG00000004328	19	9	16	75	107	43	154	233	71	75	37	79	7	45	16	24	29	13	141	265	256	80	217	60	310	305	253	13	148	122	12	19	Hif3a
ENSMUSG00000058806	18	16	0	44	89	50	106	116	40	109	54	59	5	26	17	31	54	0	153	109	105	48	211	72	252	227	188	12	166	99	18	49	Col13a1
ENSMUSG00000026167	12	15	0	32	66	55	93	89	60	60	41	39	30	40	30	47	29	10	89	143	137	54	224	51	165	175	150	26	86	57	8	23	Wnt10a
ENSMUSG00000116946	10	16	28	42	46	62	49	67	41	52	52	61	3	45	22	20	22	0	44	108	97	48	93	73	144	99	97	30	39	57	7	51	AC130815.2
ENSMUSG00000049758	0	3	0	5	34	5	37	18	5	24	7	47	1	7	0	1	2	11	28	156	117	87	112	7	134	159	116	2	74	40	1	3	Olfr1318
ENSMUSG00000074899	9	6	0	62	65	41	35	47	45	54	56	17	8	20	40	11	20	0	44	67	25	43	51	59	63	37	32	47	52	19	20	21	Sptbn5
ENSMUSG00000036492	4	4	0	17	22	8	29	28	14	15	18	25	9	20	15	7	18	0	31	37	18	16	57	25	40	57	22	15	26	7	2	14	Rnf39
ENSMUSG00000113665	1	0	0	5	10	3	6	11	8	15	11	7	0	1	0	2	0	0	6	14	11	5	3	13	7	26	12	0	17	10	0	1	Gm47603
ENSMUSG00000026166	0	1	0	1	11	3	3	8	11	19	7	6	2	1	0	0	0	0	6	22	20	5	20	1	19	14	18	0	0	4	0	0	Ccl20
ENSMUSG00000086602	0	1	0	8	9	4	13	7	13	13	6	7	0	1	4	1	0	0	5	8	6	8	5	14	10	10	10	0	8	5	3	0	Gm15609
ENSMUSG00000102324	2	0	0	8	3	4	5	10	8	7	5	7	0	1	2	1	0	0	2	20	18	3	15	12	5	7	14	0	0	6	0	0	Gm19721

## Sheet: m6
gene_id	m00_1	m00_2	m00_3	m02_1	m02_2	m02_3	m02_4	m03_1	m03_2	m03_3	m03_4	m05_1	m05_2	m05_3	m05_4	f00_1	f00_2	f00_3	f02_1	f02_2	f02_3	f02_4	f03_1	f03_2	f03_3	f03_4	f05_1	f05_2	f05_3	f05_4	m00_4	f00_4	gene_name
ENSMUSG00000003617	422	527	380	1396	1570	1026	1288	1516	1294	1235	1236	1716	433	724	271	969	2257	531	1718	4111	3220	1795	5642	2547	5220	3506	3568	755	2520	1455	568	1117	Cp
ENSMUSG00000026822	26	67	76	113	292	148	782	2043	571	789	185	153	129	1051	143	154	226	52	272	655	700	179	7665	466	2688	2692	3251	319	2367	302	86	77	Lcn2
ENSMUSG00000026483	173	221	260	563	437	445	655	752	614	591	474	342	228	261	210	359	398	86	373	719	574	471	1222	999	1242	1278	841	206	418	506	291	595	Fam129a
ENSMUSG00000056025	74	77	100	332	412	306	827	939	406	605	271	193	79	240	63	183	158	60	242	763	765	285	1073	380	1104	1178	927	233	529	259	145	277	Clca3a1
ENSMUSG00000018927	80	83	136	148	429	201	724	452	249	285	191	92	69	407	41	193	191	77	249	232	291	208	423	174	787	606	1360	107	343	160	170	209	Ccl6
ENSMUSG00000014813	41	43	127	195	258	166	403	315	265	327	175	185	67	45	61	77	74	70	249	311	361	207	608	258	451	501	366	47	188	195	63	208	Stc1
ENSMUSG00000040322	47	69	58	196	205	185	245	247	155	208	127	136	74	130	94	81	104	98	118	422	333	120	584	233	580	433	328	144	183	169	87	221	Slc25a24
ENSMUSG00000050069	61	66	8	261	135	93	219	439	362	245	232	54	59	232	110	141	209	147	109	179	79	71	523	370	347	541	473	70	96	66	64	137	Grem2
ENSMUSG00000038578	61	73	96	239	170	155	245	225	182	193	174	130	41	70	59	133	77	32	203	300	221	150	459	266	454	316	238	76	256	179	83	173	Susd1
ENSMUSG00000046733	66	65	42	165	141	108	217	201	156	157	135	127	94	114	137	160	193	48	312	280	266	108	578	265	348	318	257	79	173	122	53	169	Gprc5a
ENSMUSG00000028370	38	49	14	161	126	111	166	288	237	182	160	95	26	81	34	74	82	45	124	254	125	141	426	344	267	325	235	73	117	104	55	206	Pappa
ENSMUSG00000034394	12	10	0	30	99	47	166	268	193	277	81	37	16	40	6	9	11	0	136	305	315	80	650	49	400	512	325	60	176	82	12	15	Lif
ENSMUSG00000037411	13	12	15	194	72	56	188	90	61	70	64	107	43	24	16	26	23	19	106	119	158	57	312	92	242	124	85	23	101	92	34	87	Serpine1
ENSMUSG00000006403	10	18	0	43	67	29	184	245	178	169	89	30	7	13	7	13	0	0	102	183	167	47	323	77	195	108	80	52	73	64	25	19	Adamts4
ENSMUSG00000031382	37	36	24	56	99	96	66	230	94	151	84	37	14	10	10	47	41	35	57	137	124	52	220	73	185	136	201	39	93	66	14	24	Asb11
ENSMUSG00000045094	6	15	0	45	50	37	68	91	75	78	79	51	18	12	5	11	14	11	86	169	97	59	162	163	166	132	67	44	52	59	26	59	Arhgef37
ENSMUSG00000021070	7	3	0	37	37	29	62	57	41	48	23	23	22	39	14	24	40	0	71	53	64	25	161	57	141	170	110	31	98	49	9	50	Bdkrb2
ENSMUSG00000097804	5	11	11	23	34	38	27	58	43	58	31	24	2	16	7	13	4	0	45	58	69	31	153	59	137	80	74	12	47	35	10	39	Gm16685
ENSMUSG00000097242	1	6	0	39	48	40	44	68	43	74	41	25	6	13	3	16	15	10	20	47	50	48	63	59	58	48	48	0	34	32	10	24	Gm16907
ENSMUSG00000111014	12	8	12	35	38	21	21	30	32	40	32	28	1	9	24	25	13	0	24	79	36	19	79	49	88	81	72	4	43	21	9	26	Gm47795
ENSMUSG00000066245	15	10	6	29	33	30	23	43	22	50	30	28	12	13	5	8	2	24	19	38	49	26	76	86	65	51	38	4	33	24	14	12	Gm10156
ENSMUSG00000040726	3	1	0	9	3	9	23	30	7	24	14	5	1	2	2	15	7	32	17	15	26	14	199	30	100	71	113	15	23	5	4	4	Hesx1
ENSMUSG00000036523	1	3	0	18	61	13	16	24	15	10	7	4	13	0	4	7	13	0	16	16	8	16	147	26	83	35	15	0	15	48	4	32	Greb1
ENSMUSG00000026981	3	5	0	14	6	1	33	37	26	41	7	3	9	8	6	4	22	0	4	37	66	1	80	16	62	64	32	12	8	3	4	8	Il1rn
ENSMUSG00000025475	2	1	0	4	5	9	51	84	31	43	10	9	0	4	4	2	4	0	6	17	21	7	60	9	45	36	19	4	20	8	4	12	Adgra1
ENSMUSG00000026984	0	0	0	1	13	3	7	47	37	36	19	2	0	13	2	0	0	0	0	5	3	2	56	1	53	81	74	3	16	1	0	0	Il1f6
ENSMUSG00000050377	1	0	0	10	13	3	6	27	12	11	6	2	0	3	5	0	1	0	7	21	22	8	41	20	44	31	29	5	0	8	1	13	Il31ra
ENSMUSG00000084897	2	1	0	7	11	7	2	16	18	16	9	8	2	1	0	2	4	0	5	11	14	7	19	21	22	18	7	6	23	11	4	8	Gm14226
ENSMUSG00000109539	1	0	0	9	13	14	1	19	16	11	17	4	0	1	0	0	0	0	4	6	7	4	21	6	11	9	4	6	13	1	3	0	Gm44667
ENSMUSG00000104231	0	0	0	10	4	1	5	6	13	11	8	2	3	0	0	0	0	0	1	2	7	4	5	8	10	9	3	3	5	4	0	1	Gm37592

## Sheet: m7
gene_id	m00_1	m00_2	m00_3	m02_1	m02_2	m02_3	m02_4	m03_1	m03_2	m03_3	m03_4	m05_1	m05_2	m05_3	m05_4	f00_1	f00_2	f00_3	f02_1	f02_2	f02_3	f02_4	f03_1	f03_2	f03_3	f03_4	f05_1	f05_2	f05_3	f05_4	m00_4	f00_4	gene_name
ENSMUSG00000024827	1301	1658	1864	2568	5212	4029	5156	11341	4718	6208	3876	3645	266	237	60	2685	3389	1661	17445	12703	9734	5260	15155	6837	16308	16110	9412	1108	8608	8800	2434	8073	Gldc
ENSMUSG00000001773	929	1005	910	1790	3327	2729	1443	4517	3050	3790	2572	2537	180	183	35	1843	1225	766	3252	8900	6226	4203	7895	4328	8753	8402	4663	628	3612	3647	1184	5575	Folh1
ENSMUSG00000054385	184	220	108	488	668	570	348	373	503	436	548	1044	96	34	10	1176	1264	1134	1826	3024	2482	2666	2775	3888	3902	2422	2440	283	1421	1336	32	574	Ceacam2
ENSMUSG00000015243	318	401	166	1230	1233	1150	984	1836	1239	1591	1302	831	195	414	193	508	635	394	969	2322	1602	1167	2095	1548	2322	2165	1278	278	809	1206	559	1703	Abca1
ENSMUSG00000022893	490	533	490	1730	1098	925	1090	1366	1445	1292	961	595	112	240	96	536	357	581	816	2100	1745	1030	3401	1632	2227	2004	1333	481	626	756	340	1147	Adamts1
ENSMUSG00000021754	350	430	386	1051	1021	948	839	1219	1145	1423	981	622	199	243	197	602	615	245	734	2433	1561	983	2921	1721	2173	1562	1150	232	575	693	380	1095	Map3k1
ENSMUSG00000022912	269	263	305	847	815	647	1059	873	847	872	750	495	148	346	194	446	406	200	668	1503	1090	587	1671	936	1690	1359	935	379	813	574	353	762	Pros1
ENSMUSG00000038587	167	179	150	870	668	547	812	734	514	615	528	394	195	317	174	285	270	220	647	1248	975	545	2910	1151	1969	1137	666	174	537	413	343	728	Akap12
ENSMUSG00000033960	179	187	249	840	765	582	992	943	603	731	648	433	258	449	182	270	267	80	700	1019	748	460	1033	976	1435	845	613	242	401	532	313	665	Jcad
ENSMUSG00000039701	156	204	301	666	479	478	268	540	495	567	466	350	100	138	92	247	232	121	286	910	631	351	1019	622	913	799	558	181	330	269	121	540	Usp53
ENSMUSG00000022146	108	136	267	372	478	351	649	800	570	692	468	213	102	180	106	193	263	185	311	733	553	299	939	396	962	764	607	206	291	220	150	320	Osmr
ENSMUSG00000048120	88	102	141	344	441	323	671	660	391	550	269	227	103	104	54	199	251	144	542	797	547	270	916	436	933	594	514	161	552	372	171	332	Entpd1
ENSMUSG00000035356	81	89	85	325	316	209	269	429	332	372	231	193	110	84	66	175	157	160	116	619	540	264	781	349	507	548	437	67	238	176	82	325	Nfkbiz
ENSMUSG00000036899	119	158	80	218	172	177	308	373	268	310	201	195	47	54	64	212	233	110	245	554	488	325	810	471	600	583	343	82	249	245	100	289	Trpv5
ENSMUSG00000002489	65	82	116	374	274	257	281	235	313	257	314	221	154	107	121	142	120	35	231	359	194	188	327	485	504	267	190	109	91	156	91	282	Tiam1
ENSMUSG00000037035	43	37	22	210	86	72	208	192	134	113	58	56	71	120	29	47	37	80	113	206	154	93	701	138	303	177	134	22	74	65	41	90	Inhbb
ENSMUSG00000072847	42	56	23	139	147	100	87	104	103	121	134	81	29	29	29	54	68	7	90	177	130	76	165	234	210	144	89	40	89	72	41	114	A530017D24Rik
ENSMUSG00000029868	21	23	24	65	79	44	168	175	141	144	73	66	5	23	24	45	53	13	155	212	192	61	262	66	223	202	124	16	78	73	12	46	Trpv6
ENSMUSG00000048636	42	37	71	107	128	92	101	141	107	119	82	17	5	14	7	72	60	32	50	153	128	69	172	118	167	186	145	53	199	70	32	85	A730049H05Rik
ENSMUSG00000038071	5	4	0	21	23	21	17	28	35	16	28	37	5	9	6	15	14	0	16	91	75	41	66	49	79	69	20	0	21	28	6	30	Npy6r
ENSMUSG00000105954	1	0	0	23	20	20	17	81	55	89	25	6	0	2	0	0	0	0	5	27	13	17	120	20	31	49	7	2	4	7	8	2	Gm42793
ENSMUSG00000109209	13	17	5	22	27	42	10	48	51	37	40	11	1	5	2	11	10	0	14	45	18	18	38	24	29	34	18	4	8	11	13	5	Gm45104
ENSMUSG00000104344	1	0	0	27	29	26	25	35	28	43	29	4	0	1	0	3	0	0	6	20	15	10	22	26	29	18	5	0	0	7	3	11	Gm38077
ENSMUSG00000065191	4	6	0	21	11	22	14	14	20	24	14	9	2	0	0	4	0	0	6	16	11	12	24	20	24	18	10	0	12	13	0	8	Gm23458
ENSMUSG00000040205	0	1	0	4	6	6	2	50	9	12	6	7	0	0	0	1	2	0	0	32	13	0	32	6	36	4	2	0	5	2	0	5	Cuzd1
ENSMUSG00000084616	1	0	0	10	15	19	5	21	19	18	22	6	0	2	1	0	0	0	0	16	14	9	18	13	14	10	5	0	0	1	0	3	Gm25047
ENSMUSG00000111608	3	0	0	9	14	14	6	8	20	24	10	1	0	0	0	1	0	0	1	25	10	7	24	25	10	8	4	0	4	6	0	4	Gm48839
ENSMUSG00000109727	2	1	0	10	11	14	11	17	15	12	13	1	0	3	0	0	2	0	4	12	7	10	18	26	17	14	1	0	0	6	2	7	Gm45464

## Sheet: m8
gene_id	m00_1	m00_2	m00_3	m02_1	m02_2	m02_3	m02_4	m03_1	m03_2	m03_3	m03_4	m05_1	m05_2	m05_3	m05_4	f00_1	f00_2	f00_3	f02_1	f02_2	f02_3	f02_4	f03_1	f03_2	f03_3	f03_4	f05_1	f05_2	f05_3	f05_4	m00_4	f00_4	gene_name
ENSMUSG00000028715	133	241	267	1044	4856	2258	4805	13780	2060	9549	3456	7714	493	317	161	8109	10134	7338	34118	16945	16614	10259	52733	12625	47862	49094	30730	3432	18996	16194	747	10081	Cyp4a14
ENSMUSG00000066072	2214	3462	2804	5370	8779	5571	10146	15359	5971	13458	7258	8248	708	329	235	5844	7144	3484	29358	17207	17789	8031	34888	9520	35300	36353	25030	3171	18493	15882	1738	6573	Cyp4a10
ENSMUSG00000023915	3475	3542	2320	8139	11371	9242	11589	10748	8815	9055	6198	6284	535	358	303	4740	4886	2053	19140	19969	15589	13146	19152	15462	20615	18013	12247	1590	9847	12333	2993	9838	Tnfrsf21
ENSMUSG00000022443	2914	2907	1078	11700	9211	7782	12938	8536	8464	8647	8094	3772	1481	1842	1583	3911	2763	855	13803	14586	11738	7233	15576	12191	13999	9614	6244	1834	6457	6506	3207	7752	Myh9
ENSMUSG00000022389	2685	2920	3687	10147	10058	9380	8172	7146	7365	7539	7783	4466	992	942	671	3440	4377	1979	11942	10288	8109	8167	8521	9578	10580	9083	6889	1527	7145	7220	2228	7243	Tef
ENSMUSG00000041936	1787	1942	1378	5287	4640	4013	6428	4461	4126	4576	4119	2741	704	909	864	2527	2115	933	7740	8739	7100	4717	7865	6617	7445	6031	4555	1335	2859	3510	1419	3482	Agrn
ENSMUSG00000025278	1677	1469	670	4642	4071	3722	4857	4235	3840	3821	3739	2145	560	640	809	2042	2123	647	6649	6218	4594	3207	6287	6017	5984	4881	3021	726	2755	3027	1509	3905	Flnb
ENSMUSG00000022994	999	1084	683	3583	3027	2598	3329	2486	2855	3105	3061	2304	600	532	703	2060	1698	428	5611	6122	4191	3230	4707	5772	5512	3465	2486	967	1762	2585	1027	3443	Adcy6
ENSMUSG00000034918	805	858	850	1357	2706	2089	3253	2837	2115	2652	1977	1331	131	48	80	1987	2228	1176	6754	4690	4024	3068	4633	3072	5233	4311	3216	399	2837	2655	393	1758	Cdhr2
ENSMUSG00000054008	949	935	130	3755	2763	2904	3381	2340	2944	2921	3137	1268	253	205	197	958	539	130	5349	4430	3032	2532	3824	6128	5007	2539	1684	386	1256	2068	1121	2350	Ndst1
ENSMUSG00000070047	717	791	502	2466	2466	2209	3382	2399	2247	2311	2469	1237	222	310	168	841	659	348	4265	6511	4730	2374	5288	2885	5484	3668	2049	394	1103	2401	552	1316	Fat1
ENSMUSG00000048154	701	714	440	3194	2420	2265	2578	2380	2389	2554	2361	1481	341	394	586	1324	1076	302	3086	4077	2941	2530	3266	4023	3314	2679	1859	530	1553	2101	913	2514	Kmt2d
ENSMUSG00000032788	315	276	407	1835	1909	2029	2037	2387	1502	2168	1473	947	120	96	80	553	780	508	5794	3305	2391	2137	3967	3524	3913	2912	1629	334	935	1951	438	2751	Pdxk
ENSMUSG00000053646	579	610	469	1485	1580	1451	1808	1440	1429	1543	1399	1069	259	371	366	1251	1366	582	2879	2897	2153	1796	2762	2691	2846	2160	1734	509	1279	1280	433	1185	Plxnb1
ENSMUSG00000054611	691	753	289	2074	1713	1613	1661	1570	1774	1756	1640	927	328	284	218	831	631	254	1708	2941	2204	1645	2339	2838	2743	1962	1302	309	1220	1397	822	1811	Kdm2a
ENSMUSG00000048376	580	569	304	2304	1743	1440	2571	1966	1689	1768	1578	745	162	311	181	877	805	469	1425	2866	2110	1069	2681	1924	2666	2124	1406	729	1569	1246	729	1390	F2r
ENSMUSG00000040761	617	519	355	2041	1497	1404	1846	1463	1406	1432	1362	995	241	287	311	804	494	134	2531	3150	2274	1519	2648	2799	2610	1778	1315	470	1116	1526	755	1816	Spen
ENSMUSG00000030084	429	474	231	1292	1211	1086	1827	1188	1135	1247	1123	699	197	230	166	706	561	168	2617	2852	2247	1392	2734	2177	2724	1975	1363	339	992	1176	630	1455	Plxna1
ENSMUSG00000048612	224	264	314	1027	909	832	1728	1040	911	939	809	665	214	330	175	711	574	389	1237	2694	2130	1199	2831	2013	2611	1512	1135	388	900	918	326	1479	Myof
ENSMUSG00000054889	277	351	444	1452	1239	1139	1500	1232	1183	1205	1066	920	348	387	306	586	574	499	1124	2405	1582	1209	2164	2001	2312	1277	867	493	612	775	208	891	Dsp
ENSMUSG00000014361	500	530	357	1465	1362	1278	1083	1130	1091	1244	1050	692	107	140	96	493	442	270	1170	1860	1479	1326	1561	1826	1748	1385	999	264	721	1012	402	1379	Mertk
ENSMUSG00000068270	394	406	287	1451	1181	1092	1256	1108	1252	1299	1298	746	173	140	108	507	473	192	1236	1827	1319	1146	1539	2028	1794	1259	649	296	625	1023	343	1293	Shroom4
ENSMUSG00000021782	396	413	251	1109	1001	969	1248	897	935	1033	907	726	171	190	203	570	530	306	1669	1944	1348	1044	1526	1624	1657	1310	876	249	701	918	435	1209	Dlg5
ENSMUSG00000034807	461	451	188	1273	1110	933	1312	1031	956	1003	891	607	134	196	105	643	380	74	1808	1770	1253	907	1761	1654	1839	1303	894	269	726	814	422	866	Colgalt1
ENSMUSG00000059149	323	238	26	1298	1078	1060	1058	842	931	974	996	626	81	47	58	241	170	101	1478	2005	1147	961	1517	2877	1921	783	553	151	409	866	268	755	Mfsd4a
ENSMUSG00000017765	333	288	267	751	856	569	1289	717	729	717	579	390	196	315	244	645	809	359	1543	1812	1443	678	1790	1093	1627	1257	1030	238	861	678	327	577	Slc12a4
ENSMUSG00000047878	259	286	242	648	826	604	1172	773	531	876	573	469	58	79	98	578	544	246	1278	1535	1443	752	1913	1027	1722	1460	1145	154	944	659	203	489	A4galt
ENSMUSG00000033039	254	240	100	782	763	676	1027	969	684	825	701	464	122	222	139	461	417	200	977	1811	1306	710	1561	1066	1668	1089	974	299	738	632	296	714	Micall1
ENSMUSG00000037885	316	380	316	1234	1006	1011	1028	767	795	862	787	433	93	102	92	293	319	65	1096	1357	1002	823	1197	1102	1259	913	772	204	532	672	395	801	Stk35
ENSMUSG00000027253	296	374	140	920	926	801	891	850	710	846	836	469	91	126	52	330	244	147	1506	1371	885	777	1200	1266	1311	922	633	156	550	836	286	977	Lrp4
ENSMUSG00000056493	291	314	192	1085	789	782	952	772	788	826	866	443	108	108	84	318	294	163	1343	1290	945	697	1147	1287	1200	901	605	215	532	749	324	1017	Foxk1
ENSMUSG00000038342	313	270	99	952	815	689	933	879	725	781	710	450	191	200	204	442	401	120	1103	1265	946	616	1103	1071	1249	990	702	171	759	624	300	789	Mlxip
ENSMUSG00000041445	289	287	258	1118	1054	855	1606	902	949	1026	881	350	128	188	179	305	329	178	1300	1047	823	470	979	946	989	712	479	162	481	555	367	583	Mmrn2
ENSMUSG00000032501	226	261	221	752	804	545	815	662	587	643	461	427	170	181	100	378	568	187	799	1426	1150	673	1471	821	1040	962	781	123	679	617	239	744	Trib1
ENSMUSG00000038146	252	259	129	795	621	600	1096	787	649	683	646	379	131	106	183	279	234	123	1397	1003	832	506	1110	1030	1201	868	618	179	408	485	329	621	Notch3
ENSMUSG00000023088	230	255	207	734	637	584	748	519	543	573	603	541	183	185	148	455	438	145	1067	1084	866	714	1079	1272	1168	626	617	283	422	583	219	545	Abcc1
ENSMUSG00000028977	171	178	291	520	552	490	689	444	465	561	486	389	100	114	124	415	461	164	944	1252	906	747	1284	1089	1095	815	627	190	489	462	143	680	Casz1
ENSMUSG00000024754	272	273	244	980	707	668	738	527	623	666	672	340	71	84	85	342	267	154	697	1080	737	546	825	1068	975	641	402	97	277	540	252	583	Tmem2
ENSMUSG00000031461	154	120	63	697	670	548	821	584	514	714	510	320	26	31	18	234	310	128	753	931	875	783	891	871	1028	743	548	168	434	526	169	721	Myom2
ENSMUSG00000005107	203	222	169	480	578	487	663	466	369	488	448	338	66	97	36	361	272	134	878	1037	918	612	1055	793	1052	868	564	85	494	590	164	404	Slc2a9
ENSMUSG00000051980	190	198	65	514	343	470	344	249	399	348	507	333	44	18	63	290	257	90	878	1049	704	750	677	1610	959	420	269	56	243	449	100	377	Casr
ENSMUSG00000042680	130	130	80	481	408	439	453	391	426	469	463	212	51	40	32	129	92	38	542	746	449	391	641	695	701	374	289	108	174	360	198	456	Garem1
ENSMUSG00000060716	169	130	42	422	340	358	381	395	377	427	428	207	24	24	23	119	81	35	443	809	582	433	753	763	608	433	306	74	152	311	183	406	Plekhh1
ENSMUSG00000051786	164	171	75	484	440	390	429	337	389	385	412	211	65	50	84	173	171	68	696	626	395	353	466	630	578	329	252	78	153	310	163	441	Tubgcp6
ENSMUSG00000019979	58	81	155	265	263	220	356	243	176	270	198	116	44	59	46	110	136	53	192	589	442	199	512	201	414	373	260	67	178	187	85	191	Apaf1
ENSMUSG00000042156	36	39	47	121	261	223	224	248	138	239	109	57	36	36	26	59	51	41	218	394	406	215	352	279	391	356	188	75	149	131	67	249	Dzip1
ENSMUSG00000054150	42	45	47	231	253	236	262	250	187	225	217	112	21	59	28	54	64	8	337	324	281	176	329	284	357	230	143	32	108	187	64	225	Syne3
ENSMUSG00000030222	57	75	42	294	244	147	313	161	201	126	154	76	22	24	10	100	88	67	176	236	176	116	196	245	387	263	134	82	161	155	37	99	Rerg
ENSMUSG00000022123	42	77	47	308	255	213	113	162	232	215	268	167	54	89	42	104	32	12	127	371	129	102	183	278	294	87	51	69	45	54	23	35	Scel
ENSMUSG00000085287	67	66	50	182	154	164	144	162	162	180	148	83	29	15	27	105	89	48	161	213	179	154	228	178	246	161	139	33	104	108	59	57	4833418N02Rik
ENSMUSG00000027171	12	28	11	154	122	99	182	139	90	161	114	53	5	16	3	20	23	5	97	471	356	140	542	75	409	211	109	30	21	97	16	53	Prrg4
ENSMUSG00000022883	18	30	8	171	174	94	113	83	104	83	78	58	22	11	16	52	63	11	72	125	80	59	122	130	594	502	220	42	188	243	31	64	Robo1
ENSMUSG00000048763	36	36	58	136	147	124	154	132	134	127	110	69	15	30	34	61	54	26	114	236	159	141	186	237	156	169	89	34	47	86	41	104	Hoxb3
ENSMUSG00000111394	24	20	0	166	169	141	158	122	134	199	109	80	17	15	23	29	12	0	81	219	120	127	175	257	172	102	55	47	14	62	23	93	AC160637.1
ENSMUSG00000041592	24	16	0	101	99	82	196	166	79	88	80	40	7	13	13	32	39	13	114	135	92	73	131	101	123	103	51	53	51	45	23	57	Sdk2
ENSMUSG00000078612	19	24	47	76	46	40	59	96	52	62	46	23	8	11	5	24	12	6	32	231	199	75	182	56	175	159	82	28	43	54	15	42	Fyb2
ENSMUSG00000110060	14	6	0	108	91	119	75	66	101	137	82	38	4	0	0	15	11	0	44	92	60	64	97	119	55	42	31	26	10	47	23	39	Gm9860
ENSMUSG00000057967	18	21	21	26	60	36	98	91	68	72	43	17	44	29	21	15	6	0	50	61	68	29	162	33	109	155	80	23	30	15	11	13	Fgf18
ENSMUSG00000012123	17	27	21	64	67	74	107	51	18	38	35	9	1	5	5	18	9	0	97	44	43	11	92	15	57	76	30	0	23	20	9	17	Crybg2
ENSMUSG00000108968	2	1	0	12	39	43	19	29	36	42	49	13	0	0	0	0	0	0	6	66	27	18	31	9	53	12	4	3	0	21	0	4	Gm45011
ENSMUSG00000105140	4	0	0	11	8	18	15	10	11	13	17	2	0	3	0	0	0	0	7	26	8	3	8	20	10	7	2	0	6	4	0	3	Gm43127
ENSMUSG00000106334	2	0	1	3	11	12	1	4	3	16	12	4	0	0	0	3	1	0	2	24	11	12	13	4	21	13	6	0	0	5	0	0	Gm43549

## Sheet: m9
gene_id	m00_1	m00_2	m00_3	m02_1	m02_2	m02_3	m02_4	m03_1	m03_2	m03_3	m03_4	m05_1	m05_2	m05_3	m05_4	f00_1	f00_2	f00_3	f02_1	f02_2	f02_3	f02_4	f03_1	f03_2	f03_3	f03_4	f05_1	f05_2	f05_3	f05_4	m00_4	f00_4	gene_name
ENSMUSG00000063450	1707	1839	1431	4733	3986	4116	3755	3819	4665	4296	4447	2332	730	643	711	2100	1729	679	3260	6648	4594	3508	6212	7277	5905	3851	2651	827	2243	2792	1437	4217	Syne2
ENSMUSG00000030103	579	566	495	2505	2652	2370	2251	2366	2743	2234	2102	1384	275	249	196	969	1142	620	3335	3377	2722	2566	4855	3313	3885	3656	2524	490	2280	2128	651	2604	Bhlhe40
ENSMUSG00000034168	834	998	339	1902	1899	1544	2367	2059	2006	1908	1773	1329	446	490	291	788	542	350	2724	3917	2563	1672	4044	2902	3493	2645	1868	580	1247	1492	642	1754	Irf2bpl
ENSMUSG00000024087	354	440	512	1375	1288	871	1301	1560	1075	1290	944	577	131	252	136	634	555	316	919	1875	1525	980	1803	1421	2328	1496	1107	383	822	774	426	864	Cyp1b1
ENSMUSG00000015143	255	384	440	1111	968	772	1364	950	839	863	764	528	318	396	233	606	690	308	1254	1784	1289	848	2407	1405	1957	1326	1118	228	690	633	379	755	Actn1
ENSMUSG00000062785	296	322	397	792	1053	908	607	877	707	818	702	582	103	42	50	686	534	379	1101	1586	1182	1705	1760	1690	1637	1796	1718	178	1145	620	218	803	Kcnc3
ENSMUSG00000040943	450	354	58	2015	1288	1240	625	1197	1634	1416	1097	749	112	81	109	424	257	141	489	1457	990	1049	1256	1562	1352	1160	769	177	411	687	238	1024	Tet2
ENSMUSG00000018076	215	232	183	970	805	697	741	846	833	832	788	415	166	181	120	251	240	130	874	1300	991	734	1309	1218	1282	1016	686	195	424	639	359	1026	Med13l
ENSMUSG00000042507	152	177	135	523	450	431	506	488	423	487	445	365	137	154	127	181	198	172	538	810	573	426	851	844	970	609	492	77	242	481	250	621	Elmsan1
ENSMUSG00000052056	217	210	128	634	489	429	508	462	497	478	550	313	104	63	110	241	162	59	504	741	569	423	807	755	752	666	347	87	202	359	190	574	Zfp217
ENSMUSG00000001986	139	161	207	270	640	556	306	576	548	638	595	279	20	49	25	216	179	143	259	932	760	495	721	300	708	853	524	94	434	324	142	381	Gria3
ENSMUSG00000022723	127	144	115	579	429	384	494	467	452	492	452	257	88	200	93	112	134	14	339	654	442	371	625	697	714	498	340	124	172	346	192	429	Crybg3
ENSMUSG00000062991	118	161	112	333	366	317	379	471	352	470	329	167	19	34	20	126	153	96	367	857	601	267	878	212	851	729	433	60	390	358	112	206	Nrg1
ENSMUSG00000041313	62	126	190	421	349	277	431	379	320	319	348	231	136	91	109	246	174	31	395	634	421	328	673	594	813	554	355	92	200	302	151	295	Slc7a1
ENSMUSG00000036501	137	120	73	437	363	254	346	359	376	352	352	172	60	56	80	130	99	79	330	726	491	246	668	556	714	467	237	93	129	245	170	346	Fam13b
ENSMUSG00000076431	49	53	188	319	217	225	329	240	261	288	268	157	62	92	48	53	133	62	293	787	577	218	932	426	596	481	318	127	196	228	142	323	Sox4
ENSMUSG00000032000	112	99	127	301	298	199	339	380	227	300	218	153	62	89	44	122	113	87	256	573	444	235	686	409	569	531	355	72	225	218	97	272	Birc3
ENSMUSG00000010175	71	100	72	371	336	390	233	200	377	272	371	233	75	85	85	145	145	28	182	486	186	177	248	705	501	139	99	105	99	146	30	149	Prox1
ENSMUSG00000027201	97	149	108	365	314	274	182	296	354	322	287	160	55	54	45	109	74	44	99	420	310	167	425	376	421	188	165	74	86	107	100	183	Myef2
ENSMUSG00000042807	57	86	231	314	271	288	224	276	367	264	252	88	36	47	58	84	92	34	137	273	173	112	250	315	257	183	116	57	102	121	36	160	Hecw2
ENSMUSG00000028681	29	52	35	159	77	62	153	146	120	137	113	70	24	50	15	70	86	11	176	198	172	90	222	199	205	191	162	25	122	69	52	118	Ptch2
ENSMUSG00000010051	28	25	79	101	131	102	167	171	111	137	115	57	19	30	6	35	18	16	180	253	179	72	313	155	252	174	104	17	67	91	62	138	Hyal1
ENSMUSG00000079497	32	35	57	107	138	106	131	98	115	124	98	65	51	21	34	82	40	72	128	248	158	104	276	233	214	147	143	41	40	86	23	87	Gm13420
ENSMUSG00000085882	38	56	43	155	118	129	116	123	141	154	109	119	35	5	23	53	37	19	106	197	145	104	196	197	148	136	129	45	67	94	53	126	2610507I01Rik
ENSMUSG00000020325	33	46	21	72	74	61	103	77	55	102	69	55	31	21	17	27	21	0	196	116	105	114	144	269	190	75	72	14	58	71	21	55	Fstl3
ENSMUSG00000105881	24	24	0	120	136	125	59	135	125	160	91	33	11	22	17	22	6	0	35	127	90	73	101	115	94	75	60	5	16	38	10	44	4932422M17Rik
ENSMUSG00000034739	11	6	0	57	66	74	45	75	44	49	33	18	0	1	3	23	14	0	69	127	72	46	106	154	166	40	36	18	22	19	0	5	Mfrp
ENSMUSG00000107000	8	0	5	78	63	74	46	50	57	105	72	24	5	7	4	9	9	0	46	75	52	35	59	108	53	35	16	7	14	24	7	28	Gm43481
ENSMUSG00000108825	6	15	0	88	61	58	63	85	70	89	58	20	0	4	1	7	3	0	32	70	43	46	75	74	61	29	21	23	13	25	14	19	Gm45838
ENSMUSG00000085465	24	18	0	107	33	89	29	59	119	60	74	12	0	0	1	6	1	0	21	29	21	27	43	55	45	11	16	8	2	8	7	10	Gm15347

## Sheet: BP_m1
Category	Term	Count	%	PValue	Genes	List Total	Pop Hits	Pop Total	Fold Enrichment	Bonferroni	Benjamini	FDR
GOTERM_BP_DIRECT	GO:0007049~cell cycle	4	14.2857	0.0285443	CDKN1A, PSRC1, DDIAS, CCNG1	22	649	20199	5.65878	0.998955	1	1
GOTERM_BP_DIRECT	GO:0071480~cellular response to gamma radiation	2	7.14286	0.0287244	CDKN1A, DDIAS	22	28	20199	65.5812	0.999	1	1
GOTERM_BP_DIRECT	GO:0007095~mitotic G2 DNA damage checkpoint	2	7.14286	0.0417919	CDKN1A, CCNG1	22	41	20199	44.7871	0.99996	1	1
GOTERM_BP_DIRECT	GO:0060612~adipose tissue development	2	7.14286	0.0517298	LNCPINT, HMGCS2	22	51	20199	36.0053	0.999997	1	1
GOTERM_BP_DIRECT	GO:0034644~cellular response to UV	2	7.14286	0.0605899	DDIAS, TRP53INP1	22	60	20199	30.6045	1	1	1
GOTERM_BP_DIRECT	GO:0010629~negative regulation of gene expression	3	10.7143	0.0641396	CDKN1A, TRP53COR1, TRP53INP1	22	400	20199	6.88602	1	1	1
GOTERM_BP_DIRECT	GO:0007265~Ras protein signal transduction	2	7.14286	0.0732487	CDKN1A, PLK2	22	73	20199	25.1544	1	1	1
GOTERM_BP_DIRECT	GO:0010508~positive regulation of autophagy	2	7.14286	0.0914582	PLK2, TRP53INP1	22	92	20199	19.9595	1	1	1

[truncated: 6 more sheets: BP_m2, BP_m4, BP_m5, BP_m6, BP_m7, BP_m8]
